# Supplementary material for: Analysis of the Pythium ultimum transcriptome using Sanger and Pyrosequencing approaches
Source: BMC Genomics. 2008 Nov 15;9:542. doi: 10.1186/1471-2164-9-542 (PMC2612028; doi:10.1186/1471-2164-9-542)
Supplement: Additional file 1 — Hybrid assembly singleton reads derived solely from Sanger reads. [file 1471-2164-9-542-S1.xls]

## Sheet: Additional_Data_File_1.txt
Additional Data File 1. Hybrid assembly singleton reads derived solely from Sanger reads.
Identifier	UniRef100 Match	Annotation	UniRef Organism	E value	P. infestans proteome	P. ramorum Proteome	P. sojae proteome	P.ultimum WGS (%ID)	P.ultimum WGS (%coverage)
PUNAT72TV	UniRef100_Q5DK84	Heat shock protein 90; n=1; Brevilegnia macrospora|Rep: Heat shock protein 90	Brevilegnia macrospora	5.1e-161	5.7e-160	2e-158	3.3e-161	99.9	98.47
PUNC121TV	UniRef100_Q84P47	Actin A; n=1; Phytophthora brassicae|Rep: Actin A	Phytophthora brassicae	3.1e-138	1.4e-140	9.9e-141	1.2e-140	99.63	94.59
PUNC414TV	UniRef100_P80315	T-complex protein 1 subunit delta; n=2; Mus musculus|Rep: T-complex protein 1 subunit delta	Mus musculus (Mouse)	5.8e-137	6.5e-87	5.1e-88	2.1e-87	NA
PUND638TVC	UniRef100_UPI0000D9E31C	PREDICTED: similar to DEAH (Asp-Glu-Ala-His) box polypeptide 40; n=1; Macaca mulatta|Rep: PREDICTED: similar to DEAH (Asp-Glu-Ala-His) box polypeptide 40	Macaca mulatta	5.9e-128	2.6e-17	6.3e-18	6.3e-17	NA
PUNBQ36TV	UniRef100_Q6TKQ9	Ribosomal protein L3B; n=1; Nicotiana tabacum|Rep: Ribosomal protein L3B	Nicotiana tabacum (Common tobacco)	1.8e-99	2.2e-121	1.9e-121	4.8e-121	99.47	98.44
PUNB260TV	UniRef100_UPI0000D55B7E	PREDICTED: similar to CG12262-PA; n=1; Tribolium castaneum|Rep: PREDICTED: similar to CG12262-PA	Tribolium castaneum	1.9e-91	6.5e-134	1e-125	9.8e-137	99.89	100
PUNCB82TV	UniRef100_A4ZHD4	NADH dehydrogenase subunit 7; n=1; Phytophthora ramorum|Rep: NADH dehydrogenase subunit 7	Phytophthora ramorum (Sudden oak death agent)	9.2e-91	(NA)	(NA)	(NA)	NA
PUNDA07TV	UniRef100_Q4R5C5	Peptidyl-prolyl cis-trans isomerase; n=1; Macaca fascicularis|Rep: Peptidyl-prolyl cis-trans isomerase	Macaca fascicularis (Crab eating macaque) (Cynomolgus monkey)	7.4e-89	1.2e-22	2.1e-21	1.9e-21	NA
PUND926TV	UniRef100_Q9FZ16	Actin; n=1; Pythium splendens|Rep: Actin	Pythium splendens (Leaf rot fungus)	4.7e-87	1.7e-89	1.2e-89	1.4e-89	99.72	97.97
PUNCG01TV	UniRef100_A4ZH86	NADH dehydrogenase subunit 2; n=1; Phytophthora sojae|Rep: NADH dehydrogenase subunit 2	Phytophthora sojae	2.1e-85	(NA)	(NA)	(NA)	NA
PUNB435TV	UniRef100_Q7Z4G4	tRNA guanosine-2'-O-methyltransferase TRM11 homolog; n=1; Homo sapiens|Rep: tRNA guanosine-2'-O-methyltransferase TRM11 homolog	Homo sapiens (Human)	7.9e-85	1.1e-23	7.7e-24	1.6e-22	NA
PUNCY78TV	UniRef100_A5AA53	Cellulose 1,4-beta-cellobiosidase precursor; n=1; Pleurotus ostreatus|Rep: Cellulose 1,4-beta-cellobiosidase precursor	Pleurotus ostreatus (Oyster mushroom) (White-rot fungus)	7.2e-84	2.3e-89	2e-87	7.3e-86	100	99.86
PUNC205TV	UniRef100_Q60772	Cyclin-dependent kinase 6 inhibitor; n=2; Mus musculus|Rep: Cyclin-dependent kinase 6 inhibitor	Mus musculus (Mouse)	1.3e-82	5e-12	2.9e-20	1.8e-13	NA
PUNC836TV	UniRef100_Q9T239	NADH dehydrogenase subunit 11; n=1; Phytophthora infestans|Rep: NADH dehydrogenase subunit 11	Phytophthora infestans (Potato late blight fungus)	4.7e-80	(NA)	(NA)	(NA)	NA
PUNDE45TV	UniRef100_Q0U2H4	T-complex protein 1, alpha subunit; n=1; Phaeosphaeria nodorum|Rep: T-complex protein 1, alpha subunit	Phaeosphaeria nodorum (Septoria nodorum)	5.9e-80	1.9e-120	4.5e-120	3.4e-120	100	99.07
PUND121TV	UniRef100_Q4G2I4	Mitochondrial carrier protein; n=1; Paxillus involutus|Rep: Mitochondrial carrier protein	Paxillus involutus (Naked brimcap)	4.5e-75	6.6e-88	4.6e-88	7.8e-89	NA
PUNBX88TV	UniRef100_Q6Q475	Transglutaminase elicitor; n=2; Phytophthora|Rep: Transglutaminase elicitor	Phytophthora sojae	5.4e-73	1.9e-83	4.9e-86	2.5e-85	99.87	99
PUNDA35TV	UniRef100_Q17000	Polyubiquitin; n=1; Artemia franciscana|Rep: Polyubiquitin	Artemia sanfranciscana (Brine shrimp) (Artemia franciscana)	9.6e-73	1.8e-76	1.3e-76	1.5e-76	100	96.96
PUNBS66TV	UniRef100_Q8RB46	Glycyl-tRNA synthetase; n=1; Thermoanaerobacter tengcongensis|Rep: Glycyl-tRNA synthetase	Thermoanaerobacter tengcongensis	1e-72	4.9e-126	1.1e-127	1.6e-126	99.65	98.83
PUNC832TV	UniRef100_O00232	26S proteasome non-ATPase regulatory subunit 12; n=1; Homo sapiens|Rep: 26S proteasome non-ATPase regulatory subunit 12	Homo sapiens (Human)	2.9e-71	2.4e-23	9.8e-24	8.6e-25	NA
PUND079TV	UniRef100_Q01JZ0	OSIGBa0116M22.9 protein; n=1; Oryza sativa|Rep: OSIGBa0116M22.9 protein	Oryza sativa (Rice)	1.4e-70	1.5e-65	3.7e-93	1.3e-94	99.77	100
PUNEI71TVB	UniRef100_Q1IQ93	Glycoside hydrolase, family 31 precursor; n=1; Acidobacteria bacterium Ellin345|Rep: Glycoside hydrolase, family 31 precursor	Acidobacteria bacterium (strain Ellin345)	4.8e-69	(NA)	2e-08	1.2e-12	99.87	100
PUNAY92TV	UniRef100_UPI00005690EF	ribose 5-phosphate isomerase A (ribose 5-phosphate epimerase); n=1; Danio rerio|Rep: ribose 5-phosphate isomerase A (ribose 5-phosphate epimerase)	Danio rerio	3.2e-65	5.1e-97	1.2e-98	4e-07	100	100
PUNAS76TV	UniRef100_Q8H727	ADP/ATP translocase; n=1; Phytophthora infestans|Rep: ADP/ATP translocase	Phytophthora infestans (Potato late blight fungus)	4.6e-65	2.1e-67	1.7e-68	6e-69	99.38	100
PUNAY24TV	UniRef100_UPI000069F72D	ATPase family AAA domain-containing protein 2B.; n=1; Xenopus tropicalis|Rep: ATPase family AAA domain-containing protein 2B.	Xenopus tropicalis	1.6e-63	6.1e-92	3.3e-83	2.8e-80	99.78	99.01
PUNB750TV	UniRef100_A4ZHC9	Cytochrome c oxidase polypeptide III; n=1; Phytophthora ramorum|Rep: Cytochrome c oxidase polypeptide III	Phytophthora ramorum (Sudden oak death agent)	8.7e-63	(NA)	(NA)	1.6e-10	NA
PUNCP61TV	UniRef100_A4RH05	Peptidyl-prolyl cis-trans isomerase; n=1; Magnaporthe grisea|Rep: Peptidyl-prolyl cis-trans isomerase	Magnaporthe grisea (Rice blast fungus) (Pyricularia grisea)	1.3e-61	6.9e-93	7.1e-83	2.6e-74	99.86	95.93
PUNAV17TV	UniRef100_A4RH05	Peptidyl-prolyl cis-trans isomerase; n=1; Magnaporthe grisea|Rep: Peptidyl-prolyl cis-trans isomerase	Magnaporthe grisea (Rice blast fungus) (Pyricularia grisea)	1.3e-61	1.2e-95	7.1e-83	2.6e-74	100	98.78
PUNDA58TV	UniRef100_UPI00006A1586	UPI00006A1586 related cluster; n=1; Xenopus tropicalis|Rep: unknown	Xenopus tropicalis	1.6e-61	1.7e-89	1.3e-72	9.7e-82	99.85	95.47
PUNCF12TV	UniRef100_Q5ZKY5	Putative uncharacterized protein; n=1; Gallus gallus|Rep: Putative uncharacterized protein	Gallus gallus (Chicken)	1.1e-60	1.3e-121	3.1e-121	1.4e-122	99.87	99.87
PUNB971TV	UniRef100_Q3TMS4	13 days embryo brain cDNA, RIKEN full-length enriched library, clone:G630053J09 product:hypothetical Metallophosphoesterase containing protein, full insert sequence; n=1; Mus musculus|Rep: 13 days embryo brain cDNA, RIKEN full-length enriched library, clone:G630053J09 product:hypothetical Metallophosphoesterase containing protein, full insert sequence	Mus musculus (Mouse)	1.3e-59	2.8e-72	8.3e-74	2.7e-73	99.88	98.95
PUNAK10TV	UniRef100_Q8BGC4	Zinc-binding alcohol dehydrogenase domain-containing protein 2; n=3; Mus musculus|Rep: Zinc-binding alcohol dehydrogenase domain-containing protein 2	Mus musculus (Mouse)	1.2e-58	1.8e-115	2.7e-115	1.1e-116	99.87	100
PUNAQ68TV	UniRef100_Q8IV36-3	Isoform 3 of Q8IV36 ; n=1; Homo sapiens|Rep: Isoform 3 of Q8IV36	Homo sapiens (Human)	1.2e-57	1.7e-103	3.4e-106	6e-105	99.6	97.43
PUNBF89TV	UniRef100_Q5VSV5	OSJNBa0009P12.21 protein; n=2; Oryza sativa|Rep: OSJNBa0009P12.21 protein	Oryza sativa (Rice)	2.4e-57	1.1e-129	5.2e-131	2.4e-131	99.55	98.35
PUNA434TV	UniRef100_UPI0000E4A229	PREDICTED: similar to Serine/threonine-protein kinase Eg2-like (p46XlEg22), partial; n=3; Strongylocentrotus purpuratus|Rep: PREDICTED: similar to Serine/threonine-protein kinase Eg2-like (p46XlEg22), partial	Strongylocentrotus purpuratus	4.2e-57	5.6e-82	3.6e-72	1e-72	99.76	100
PUNBZ88TV	UniRef100_Q00YT4	Asparaginyl-tRNA synthetase 1, cytoplasmic / asparagine-tRNA ligase 1; n=1; Ostreococcus tauri|Rep: Asparaginyl-tRNA synthetase 1, cytoplasmic / asparagine-tRNA ligase 1	Ostreococcus tauri	1.4e-56	8.2e-77	9.3e-77	6.9e-77	99.65	100
PUNCQ35TV	UniRef100_UPI000155CCF9	PREDICTED: hypothetical protein, partial; n=1; Ornithorhynchus anatinus|Rep: PREDICTED: hypothetical protein, partial	Ornithorhynchus anatinus	2e-56	2.2e-103	3.1e-96	2.3e-105	99.72	100
PUNBE85TV	UniRef100_P63172	Dynein light chain Tctex-type 1; n=3; Eutheria|Rep: Dynein light chain Tctex-type 1	Homo sapiens (Human)	8.6e-56	3.4e-27	2.5e-25	2.6e-26	NA
PUNCG96TV	UniRef100_Q6VAU4	Cation-transporting ATPase; n=1; Phytophthora infestans|Rep: Cation-transporting ATPase	Phytophthora infestans (Potato late blight fungus)	3.2e-55	1.5e-58	1.7e-58	2.8e-58	NA
PUNBP26TV	UniRef100_Q6EEU7	Syntaxin 7-like protein; n=1; Phytophthora sojae|Rep: Syntaxin 7-like protein	Phytophthora sojae	6e-55	2.1e-73	8.9e-76	2.6e-74	99.84	100
PUNAN79TV	UniRef100_Q7Q1G0	ENSANGP00000015831; n=1; Anopheles gambiae str. PEST|Rep: ENSANGP00000015831	Anopheles gambiae str. PEST	9.9e-55	1e-82	1e-83	6.7e-83	99.74	99.87
PUNCB73TV	UniRef100_A2Q831	Putative frameshift; n=1; Aspergillus niger|Rep: Putative frameshift	Aspergillus niger	1.3e-54	1.1e-60	7.8e-61	9.5e-61	99.49	91.23
PUNC321TV	UniRef100_Q9MGW3	Cytochrome c oxidase polypeptide II; n=1; Pythium ultimum var. sporangiiferum|Rep: Cytochrome c oxidase polypeptide II	Pythium ultimum var. sporangiiferum	1.4e-53	(NA)	(NA)	(NA)	NA
PUNAF39TV	UniRef100_Q96EU7	C1GALT1-specific chaperone 1; n=1; Homo sapiens|Rep: C1GALT1-specific chaperone 1	Homo sapiens (Human)	1.8e-53	(NA)	(NA)	(NA)	NA
PUNCO09TV	UniRef100_Q28956	17beta-estradiol dehydrogenase; n=1; Sus scrofa|Rep: 17beta-estradiol dehydrogenase	Sus scrofa (Pig)	6.3e-53	6.8e-70	3.6e-72	2.4e-71	100	99.74
PUNBR85TV	UniRef100_A2TEN7	NADH-ubiquinone oxidoreductase chain 1; n=4; unclassified Pythium|Rep: NADH-ubiquinone oxidoreductase chain 1	Pythium sp. UASWS STEU6209	1.3e-52	(NA)	(NA)	(NA)	100	91.62
PUND426TVC	UniRef100_Q5EBG3	Phenylalanine tRNA synthetase like beta subunit; n=1; Xenopus tropicalis|Rep: Phenylalanine tRNA synthetase like beta subunit	Xenopus tropicalis (Western clawed frog) (Silurana tropicalis)	3.4e-52	4.3e-68	6.7e-71	3.5e-70	100	100
PUNAH56TV	UniRef100_A2SUH0	Mitogen-activated protein kinase 2; n=1; Phytophthora parasitica|Rep: Mitogen-activated protein kinase 2	Phytophthora parasitica (Potato buckeye rot agent)	4.4e-52	1.2e-24	3.9e-50	1.7e-14	99.77	100
PUNAS06TV	UniRef100_Q54ED4	Putative uncharacterized protein; n=1; Dictyostelium discoideum AX4|Rep: Putative uncharacterized protein	Dictyostelium discoideum AX4	7.1e-52	2.9e-94	2.5e-87	1.1e-91	100	98.64
PUNC673TV	UniRef100_Q4KTI0	L7a; n=1; Suberites domuncula|Rep: L7a	Suberites domuncula (Sponge)	1.1e-50	5.3e-63	1.5e-70	6.9e-79	99.78	99
PUNC101TV	UniRef100_Q6B3Y4	Pleiotropic drug resistance transporter; n=1; Phytophthora sojae|Rep: Pleiotropic drug resistance transporter	Phytophthora sojae	1.5e-50	3.2e-91	1.5e-92	5.3e-90	100	100
PUNB525TV	UniRef100_UPI000060EFA0	PREDICTED: hypothetical protein; n=1; Gallus gallus|Rep: PREDICTED: hypothetical protein	Gallus gallus	1.6e-50	(NA)	(NA)	7.2e-63	99.75	98.76
PUNAL40TV	UniRef100_UPI000035F045	Homolog of Homo sapiens U3 small nucleolar RNA interacting protein 2; n=1; Takifugu rubripes|Rep: Homolog of Homo sapiens U3 small nucleolar RNA interacting protein 2	Takifugu rubripes	1.7e-50	1.8e-92	6.8e-94	1.8e-91	NA
PUNBR03TV	UniRef100_O15646	N-ethylmaleimide-sensitive fusion protein; n=1; Dictyostelium discoideum|Rep: N-ethylmaleimide-sensitive fusion protein	Dictyostelium discoideum (Slime mold)	2.8e-50	3.5e-114	3.5e-113	2.3e-114	99.62	100
PUNCE21TV	UniRef100_Q8H6Q3	Croquemort-like mating protein M82; n=1; Phytophthora infestans|Rep: Croquemort-like mating protein M82	Phytophthora infestans (Potato late blight fungus)	2.9e-50	3.2e-55	4e-58	9.7e-53	99.85	99.85
PUNAC13TV	UniRef100_UPI0000F2BC90	PREDICTED: similar to multidrug resistance-associated protein(MRP)-like protein-2 (MLP-2), partial; n=1; Monodelphis domestica|Rep: PREDICTED: similar to multidrug resistance-associated protein(MRP)-like protein-2 (MLP-2), partial	Monodelphis domestica	7.4e-50	1.7e-111	3e-100	3e-103	100	98.99
PUNA865TV	UniRef100_Q5ZC77	ATP synthase beta subunit/transcription termination factor rho-like; n=1; Oryza sativa (japonica cultivar-group)|Rep: ATP synthase beta subunit/transcription termination factor rho-like	Oryza sativa subsp. japonica (Rice)	7.8e-50	3e-90	4.4e-122	8.4e-124	99.49	99.08
PUNBI39TV	UniRef100_UPI00006A1DC7	UPI00006A1DC7 related cluster; n=1; Xenopus tropicalis|Rep: unknown	Xenopus tropicalis	1.7e-49	1.2e-79	1.5e-82	4.5e-83	99.68	98.12
PUNA790TV	UniRef100_UPI0000E471C4	PREDICTED: similar to peroxisome biogenesis disorder protein 1; n=1; Strongylocentrotus purpuratus|Rep: PREDICTED: similar to peroxisome biogenesis disorder protein 1	Strongylocentrotus purpuratus	1.7e-49	7.4e-96	2.5e-96	9.8e-98	100	100
PUND391TV	UniRef100_Q54H46	Protein kinase, TKL group; n=1; Dictyostelium discoideum AX4|Rep: Protein kinase, TKL group	Dictyostelium discoideum AX4	1.8e-48	6.4e-129	4e-128	2.3e-128	NA
PUNBX84TV	UniRef100_UPI0000588674	PREDICTED: similar to jumonji domain containing 4; n=1; Strongylocentrotus purpuratus|Rep: PREDICTED: similar to jumonji domain containing 4	Strongylocentrotus purpuratus	3.8e-48	2.7e-86	8.2e-08	2e-87	99.62	98.76
PUNCY07TV	UniRef100_UPI0000588674	PREDICTED: similar to jumonji domain containing 4; n=1; Strongylocentrotus purpuratus|Rep: PREDICTED: similar to jumonji domain containing 4	Strongylocentrotus purpuratus	4.7e-48	4.2e-86	5.1e-12	3.1e-87	99.86	99.59
PUNAA52TV	UniRef100_Q6P7Y0	Zgc:63554; n=1; Danio rerio|Rep: Zgc:63554	Danio rerio (Zebrafish) (Brachydanio rerio)	1.2e-47	7.3e-73	4.4e-67	3.2e-67	100	99.27
PUNCY67TV	UniRef100_Q35522	Cytochrome b; n=1; Phytophthora megasperma|Rep: Cytochrome b	Phytophthora megasperma (Potato pink rot fungus)	2e-47	(NA)	(NA)	(NA)	NA
PUNAC56TV	UniRef100_P50366	NADH-ubiquinone oxidoreductase chain 5; n=2; Phytophthora infestans|Rep: NADH-ubiquinone oxidoreductase chain 5	Phytophthora infestans (Potato late blight fungus)	5.3e-47	(NA)	(NA)	(NA)	NA
PUNAW59TV	UniRef100_A1CBK3	GTP binding protein (GTPBP1), putative; n=1; Aspergillus clavatus|Rep: GTP binding protein (GTPBP1), putative	Aspergillus clavatus	8.9e-47	1.8e-85	3.2e-87	3.1e-85	99.84	99.84
PUNAM02TV	UniRef100_UPI0000E48DC9	PREDICTED: hypothetical protein, partial; n=1; Strongylocentrotus purpuratus|Rep: PREDICTED: hypothetical protein, partial	Strongylocentrotus purpuratus	1.4e-46	5.2e-79	1.9e-80	7.2e-79	99.28	100
PUNA729TV	UniRef100_A4QN59	MGC162269 protein; n=2; Danio rerio|Rep: MGC162269 protein	Danio rerio (Zebrafish) (Brachydanio rerio)	3.8e-46	1e-82	1.9e-80	1.4e-15	99.71	100
PUNCF20TV	UniRef100_Q86JY0	Putative uncharacterized protein; n=2; Dictyostelium discoideum|Rep: Putative uncharacterized protein	Dictyostelium discoideum (Slime mold)	1.4e-44	2.7e-66	3.4e-67	2.1e-71	99.7	99.85
PUNAQ30TV	UniRef100_Q4ZZY3	Orotate phosphoribosyl transferase; n=1; Pseudomonas syringae pv. syringae B728a|Rep: Orotate phosphoribosyl transferase	Pseudomonas syringae pv. syringae (strain B728a)	3e-44	1.1e-74	2.3e-54	1.6e-75	99.85	99.69
PUNEH49TP	UniRef100_UPI0000DA3B54	PREDICTED: similar to 60S ribosomal protein L23a; n=2; Rattus norvegicus|Rep: PREDICTED: similar to 60S ribosomal protein L23a	Rattus norvegicus	2.7e-43	1.9e-35	1.3e-35	1.6e-35	NA
PUNBH11TV	UniRef100_A4GKG6	Cryptochrome 2; n=1; Tribolium castaneum|Rep: Cryptochrome 2	Tribolium castaneum (Red flour beetle)	2.3e-42	3e-99	3.6e-96	1.5e-95	99.78	100
PUNAZ93TV	UniRef100_UPI0000DBF4D5	similar to mKIAA0056 protein (LOC315508), mRNA; n=1; Rattus norvegicus|Rep: similar to mKIAA0056 protein (LOC315508), mRNA	Rattus norvegicus	2.9e-41	1.1e-97	4.8e-97	3.4e-98	99.64	100
PUNCQ37TV	UniRef100_A1SY71	Aminomethyltransferase; n=1; Psychromonas ingrahamii 37|Rep: Aminomethyltransferase	Psychromonas ingrahamii (strain 37)	4.6e-41	6.8e-54	3.2e-71	2.1e-72	99.83	97.9
PUNA762TV	UniRef100_Q1VVG7	Acetyl-CoA C-acetyltransferase; n=1; Psychroflexus torquis ATCC 700755|Rep: Acetyl-CoA C-acetyltransferase	Psychroflexus torquis ATCC 700755	7.5e-41	7.2e-34	8.2e-34	3.3e-35	99.82	100
PUNB543TV	UniRef100_P93320	Cdc2MsC protein; n=1; Medicago sativa|Rep: Cdc2MsC protein	Medicago sativa (Alfalfa)	1.2e-39	2.6e-86	4.1e-87	7.3e-86	99.64	99.88
PUNBX26TV	UniRef100_A4RR16	Predicted protein; n=1; Ostreococcus lucimarinus CCE9901|Rep: Predicted protein	Ostreococcus lucimarinus CCE9901	5.2e-39	1.5e-70	6.7e-71	1e-70	99.78	100
PUNAK72TV	UniRef100_Q1RTI3	Glycosyl transferase, family 20; Trehalose-phosphatase; n=1; Medicago truncatula|Rep: Glycosyl transferase, family 20; Trehalose-phosphatase	Medicago truncatula (Barrel medic)	1.3e-38	8.7e-79	1.9e-78	3.5e-78	NA
PUNCD47TV	UniRef100_Q869P0	Similar to Homo sapiens (Human). DEAD/DEXH helicase DDX31; n=2; Dictyostelium discoideum|Rep: Similar to Homo sapiens (Human). DEAD/DEXH helicase DDX31	Dictyostelium discoideum (Slime mold)	2.2e-38	8.8e-93	1.1e-91	1.7e-93	99.41	99.42
PUNCS27TVC	UniRef100_P48915	NADH-ubiquinone oxidoreductase chain 4; n=1; Chondrus crispus|Rep: NADH-ubiquinone oxidoreductase chain 4	Chondrus crispus (Carragheen)	2.7e-38	(NA)	(NA)	(NA)	NA
PUNBQ89TV	UniRef100_P35685	60S ribosomal protein L7a; n=4; Oryza sativa|Rep: 60S ribosomal protein L7a	Oryza sativa subsp. japonica (Rice)	2.4e-37	1e-59	6.1e-54	2.5e-60	99.82	99.29
PUNBY44TV	UniRef100_Q2HFZ6	Putative uncharacterized protein; n=1; Chaetomium globosum|Rep: Putative uncharacterized protein	Chaetomium globosum (Soil fungus)	2.8e-37	1.7e-71	5.8e-77	4.3e-72	99.66	100
PUNBW19TV	UniRef100_Q095I8	Neutral/alkaline nonlysosomal ceramidase superfamily; n=1; Stigmatella aurantiaca DW4/3-1|Rep: Neutral/alkaline nonlysosomal ceramidase superfamily	Stigmatella aurantiaca DW4/3-1	3.1e-37	8.8e-90	1.9e-81	7e-86	99.24	100
PUNB769TV	UniRef100_Q54KH8	Putative uncharacterized protein; n=1; Dictyostelium discoideum AX4|Rep: Putative uncharacterized protein	Dictyostelium discoideum AX4	6.3e-37	4.2e-70	9.7e-63	3.4e-72	99.87	99.08
PUNAC87TV	UniRef100_UPI0000519C31	PREDICTED: similar to CG3527-PA; n=1; Apis mellifera|Rep: PREDICTED: similar to CG3527-PA	Apis mellifera	7.6e-37	9.7e-71	2.4e-75	1.4e-75	100	99.65
PUNBI81TV	UniRef100_Q1RZ12	HhH-GPD; Helix-hairpin-helix DNA-binding, class 1; Endonuclease III/Nth; n=1; Medicago truncatula|Rep: HhH-GPD; Helix-hairpin-helix DNA-binding, class 1; Endonuclease III/Nth	Medicago truncatula (Barrel medic)	1.1e-36	4.9e-37	1.6e-54	2.7e-55	100	99.87
PUNBG14TV	UniRef100_Q113N1	Peptidase S9, prolyl oligopeptidase active site region; n=1; Trichodesmium erythraeum IMS101|Rep: Peptidase S9, prolyl oligopeptidase active site region	Trichodesmium erythraeum (strain IMS101)	1.3e-36	(NA)	3.2e-06	2.5e-07	99.89	99.05
PUNAO24TV	UniRef100_UPI0000F2D7D8	PREDICTED: similar to glucosidase I; n=1; Monodelphis domestica|Rep: PREDICTED: similar to glucosidase I	Monodelphis domestica	5.2e-36	1.4e-94	3.5e-97	1.8e-96	99.61	100
PUNCV41TVC	UniRef100_A4ZHF5	Ribosomal protein S8; n=1; Phytophthora ramorum|Rep: Ribosomal protein S8	Phytophthora ramorum (Sudden oak death agent)	9.2e-36	(NA)	(NA)	(NA)	NA
PUNCB06TV	UniRef100_Q52VA3	NADH dehydrogenase subunit 6; n=1; Phytophthora infestans|Rep: NADH dehydrogenase subunit 6	Phytophthora infestans (Potato late blight fungus)	9.6e-36	(NA)	(NA)	(NA)	99.72	90.95
PUNAT28TV	UniRef100_Q54HY3	Putative uncharacterized protein Pde4; n=2; Dictyostelium discoideum|Rep: Putative uncharacterized protein Pde4	Dictyostelium discoideum AX4	1.1e-35	1.1e-111	1.1e-90	4.9e-113	99.09	99.87
PUNAS22TV	UniRef100_UPI0000DB794B	PREDICTED: similar to Poly(ADP-ribose) glycohydrolase CG2864-PA; n=1; Apis mellifera|Rep: PREDICTED: similar to Poly(ADP-ribose) glycohydrolase CG2864-PA	Apis mellifera	1.1e-34	5.9e-68	2.2e-65	8.2e-62	99.9	100
PUNCJ01TV	UniRef100_UPI0000D579AC	PREDICTED: similar to hect (homologous to the E6-AP (UBE3A) carboxyl terminus) domain and RCC1 (CHC1)-like domain (RLD) 2; n=1; Tribolium castaneum|Rep: PREDICTED: similar to hect (homologous to the E6-AP (UBE3A) carboxyl terminus) domain and RCC1 (CHC1)-like domain (RLD) 2	Tribolium castaneum	1.6e-34	4.6e-96	4e-96	5.4e-97	100	100
PUNCT33TVC	UniRef100_A4I5X8	Putative uncharacterized protein; n=1; Leishmania infantum|Rep: Putative uncharacterized protein	Leishmania infantum	5.8e-34	1.3e-75	2.8e-79	9.1e-79	NA
PUNCJ16TV	UniRef100_A4X1P0	Peptidase S8 and S53, subtilisin, kexin, sedolisin precursor; n=1; Salinispora tropica CNB-440|Rep: Peptidase S8 and S53, subtilisin, kexin, sedolisin precursor	Salinispora tropica CNB-440	6.1e-34	1.1e-55	5.1e-57	2.7e-56	NA
PUNB087TV	UniRef100_Q2PQ72	COP9 signalosome complex subunit 7; n=2; Dictyostelium discoideum|Rep: COP9 signalosome complex subunit 7	Dictyostelium discoideum (Slime mold)	7.4e-34	2.2e-64	1.5e-72	1.7e-67	99.42	98.96
PUNAU83TV	UniRef100_Q94IP0	Phytochelatin synthase; n=1; Brassica juncea|Rep: Phytochelatin synthase	Brassica juncea (Leaf mustard) (Indian mustard)	9.5e-34	1.2e-56	1.9e-57	6e-59	99.73	100
PUNAH73TV	UniRef100_Q5RGT6	Novel protein similar to human KIAA0759; n=1; Danio rerio|Rep: Novel protein similar to human KIAA0759	Danio rerio (Zebrafish) (Brachydanio rerio)	9.6e-34	3.4e-36	1.5e-34	1.1e-22	100	98.95
PUND302TV	UniRef100_Q8W1E4	At1g12650/T12C24_1; n=1; Arabidopsis thaliana|Rep: At1g12650/T12C24_1	Arabidopsis thaliana (Mouse-ear cress)	1.2e-33	1.2e-65	2.5e-64	4.2e-67	99.88	98.95
PUNCU15TVC	UniRef100_Q4DRS8	Glycerol-3-phosphate acyltransferase, putative; n=1; Trypanosoma cruzi|Rep: Glycerol-3-phosphate acyltransferase, putative	Trypanosoma cruzi	3.9e-33	4.4e-82	4.9e-84	1.3e-81	100	100
PUNAB60TV	UniRef100_Q60K76	Putative uncharacterized protein CBG24191; n=1; Caenorhabditis briggsae|Rep: Putative uncharacterized protein CBG24191	Caenorhabditis briggsae	7.6e-33	2.2e-39	8.8e-53	5.7e-30	100	100
PUNB858TV	UniRef100_Q9LJU2	Emb|CAB38838.1; n=1; Arabidopsis thaliana|Rep: Emb|CAB38838.1	Arabidopsis thaliana (Mouse-ear cress)	1e-32	8.3e-75	2e-68	6.7e-106	99.66	99
PUNAH79TV	UniRef100_Q6EV05	S3e ribosomal protein; n=1; Carabus granulatus|Rep: S3e ribosomal protein	Carabus granulatus (Ground beetle)	2.8e-32	1.4e-48	2.2e-43	7.8e-44	NA
PUNB084TV	UniRef100_Q02817	Mucin-2 precursor; n=2; Homo sapiens|Rep: Mucin-2 precursor	Homo sapiens (Human)	5.3e-32	4.9e-26	9e-36	2e-28	99.78	99.03
PUNAH78TV	UniRef100_Q52Z99	6-4 photolyase; n=1; Dunaliella salina|Rep: 6-4 photolyase	Dunaliella salina	8.4e-32	2.7e-50	3.7e-47	9.2e-47	100	100
PUNCJ25TV	UniRef100_Q5JKQ4	Thioredoxin family Trp26-like protein; n=1; Oryza sativa (japonica cultivar-group)|Rep: Thioredoxin family Trp26-like protein	Oryza sativa subsp. japonica (Rice)	1.2e-31	4.6e-64	1.2e-64	3.1e-62	99.83	99.65
PUNBZ75TV	UniRef100_Q4Y0A0	Leu/Phe-tRNA protein transferase, putative; n=1; Plasmodium chabaudi|Rep: Leu/Phe-tRNA protein transferase, putative	Plasmodium chabaudi	1.6e-31	1.7e-71	4.2e-93	2.2e-93	99.51	98.91
PUNA709TV	UniRef100_Q1RV36	Ribosomal protein L19e; n=1; Medicago truncatula|Rep: Ribosomal protein L19e	Medicago truncatula (Barrel medic)	1.6e-31	9.1e-43	8.3e-41	6e-43	NA
PUNA513TV	UniRef100_Q9LUF7	Emb|CAB86899.1; n=2; Arabidopsis thaliana|Rep: Emb|CAB86899.1	Arabidopsis thaliana (Mouse-ear cress)	2.8e-31	9.5e-70	5.9e-67	3.9e-59	99.73	100
PUND631TVC	UniRef100_Q8UWJ5	CDH1-D; n=1; Gallus gallus|Rep: CDH1-D	Gallus gallus (Chicken)	1e-30	(NA)	(NA)	(NA)	100	98.93
PUNCA70TV	UniRef100_Q61XB8	Putative uncharacterized protein CBG04047; n=1; Caenorhabditis briggsae|Rep: Putative uncharacterized protein CBG04047	Caenorhabditis briggsae	1.1e-30	1.2e-42	5.7e-42	3.3e-42	100	100
PUNDC36TV	UniRef100_Q8W403	Sec13p; n=3; Oryza sativa|Rep: Sec13p	Oryza sativa (Rice)	2.3e-30	2.2e-64	8.4e-64	2.1e-65	99.62	100
PUNCB52TV	UniRef100_Q8H727	ADP/ATP translocase; n=1; Phytophthora infestans|Rep: ADP/ATP translocase	Phytophthora infestans (Potato late blight fungus)	2.3e-30	1.1e-32	2e-32	2.4e-30	NA
PUNCP75TV	UniRef100_Q7RXH3	Putative uncharacterized protein NCU03877.1; n=1; Neurospora crassa|Rep: Putative uncharacterized protein NCU03877.1	Neurospora crassa	5.7e-30	5.6e-43	3.4e-44	1.8e-43	99.76	99.76
PUNCV64TVC	UniRef100_Q24GR2	Putative uncharacterized protein; n=1; Tetrahymena thermophila SB210|Rep: Putative uncharacterized protein	Tetrahymena thermophila SB210	7.6e-30	3e-83	1.1e-84	5.6e-86	99.53	98.05
PUND184TV	UniRef100_A3SZM8	Enoyl-CoA hydratase/isomerase; n=1; Sulfitobacter sp. NAS14.1|Rep: Enoyl-CoA hydratase/isomerase	Sulfitobacter sp. NAS14.1	1e-29	9.1e-59	3.9e-59	6.9e-58	100	98.63
PUNDB65TV	UniRef100_UPI00005199FC	PREDICTED: similar to protein arginine methyltransferase 5 isoform a isoform 1; n=1; Apis mellifera|Rep: PREDICTED: similar to protein arginine methyltransferase 5 isoform a isoform 1	Apis mellifera	1.3e-29	6.2e-44	9e-44	1.5e-44	99.62	98.31
PUNBH48TV	UniRef100_Q6YQ83	Putative uncharacterized protein; n=1; Onion yellows phytoplasma|Rep: Putative uncharacterized protein	Onion yellows phytoplasma	1.4e-29	(NA)	(NA)	(NA)	100	90.96
PUNC092TV	UniRef100_A4ZHF8	Ribosomal protein S4; n=1; Phytophthora ramorum|Rep: Ribosomal protein S4	Phytophthora ramorum (Sudden oak death agent)	1.9e-29	(NA)	(NA)	(NA)	NA
PUNDB35TV	UniRef100_Q38DX9	Mitochondrial carrier protein, putative; n=1; Trypanosoma brucei|Rep: Mitochondrial carrier protein, putative	Trypanosoma brucei	2.1e-29	4.5e-41	1.8e-38	9e-40	NA
PUNAT26TV	UniRef100_Q00Y88	Chromosome 12 contig 1, DNA sequence; n=1; Ostreococcus tauri|Rep: Chromosome 12 contig 1, DNA sequence	Ostreococcus tauri	2.5e-29	6.5e-81	1.6e-94	1.1e-59	100	100
PUNAC04TV	UniRef100_A0MP01	Mitochondrial pyruvate dehydrogenase E1alpha-kinase 3; n=1; Glycine max|Rep: Mitochondrial pyruvate dehydrogenase E1alpha-kinase 3	Glycine max (Soybean)	3.4e-29	9.6e-48	2.5e-48	3e-48	99.35	98.09
PUNBF12TV	UniRef100_UPI00005545B3	conserved hypothetical protein; n=1; Paracoccus denitrificans PD1222|Rep: conserved hypothetical protein	Paracoccus denitrificans PD1222	4.9e-29	(NA)	(NA)	(NA)	NA
PUNCD96TV	UniRef100_UPI0000E87A5E	Short-chain dehydrogenase/reductase SDR; n=1; Methylophilales bacterium HTCC2181|Rep: Short-chain dehydrogenase/reductase SDR	Methylophilales bacterium HTCC2181	9e-29	9.7e-55	7.7e-54	1.6e-51	99.84	99.69
PUNAT38TV	UniRef100_Q05SD3	Possible cystathionine gamma-synthase; n=1; Synechococcus sp. RS9916|Rep: Possible cystathionine gamma-synthase	Synechococcus sp. RS9916	1.8e-28	1.9e-42	2.2e-40	6.4e-39	99.5	98.88
PUNAS88TV	UniRef100_Q3SE97	Guanylate kinase, putative; n=1; Paramecium tetraurelia|Rep: Guanylate kinase, putative	Paramecium tetraurelia	1.9e-28	8.6e-63	1.8e-63	2.4e-62	99.79	98.58
PUNB620TV	UniRef100_UPI0000EB29F0	UPI0000EB29F0 related cluster; n=1; Canis lupus familiaris|Rep: unknown	Canis familiaris	2.1e-28	6.6e-67	1.1e-69	9e-69	99.86	99.32
PUNCW39TV	UniRef100_A4LXD8	Putative uncharacterized protein precursor; n=1; Geobacter bemidjiensis Bem|Rep: Putative uncharacterized protein precursor	Geobacter bemidjiensis Bem	5.1e-28	(NA)	(NA)	(NA)	NA
PUND908TV	UniRef100_Q9AVH2	Putative senescence-associated protein; n=1; Pisum sativum|Rep: Putative senescence-associated protein	Pisum sativum (Garden pea)	6.4e-28	(NA)	(NA)	(NA)	NA
PUNC216TV	UniRef100_Q7T6X2	Putative serine/threonine-protein kinase/receptor R826 precursor; n=1; Acanthamoeba polyphaga mimivirus|Rep: Putative serine/threonine-protein kinase/receptor R826 precursor	Mimivirus	1e-27	5.6e-91	9.5e-88	1.7e-93	99.87	98.88
PUNBD60TV	UniRef100_A6SQH9	Saccharopine reductase; n=1; Botryotinia fuckeliana B05.10|Rep: Saccharopine reductase	Botryotinia fuckeliana B05.10	2.1e-27	5e-77	1.4e-78	1.4e-76	100	99.87
PUNEH95TVB	UniRef100_Q8CQA7	Bicyclomycin resistance protein TcaB; n=2; Staphylococcus epidermidis|Rep: Bicyclomycin resistance protein TcaB	Staphylococcus epidermidis (strain ATCC 12228)	2.8e-27	1e-57	2.3e-52	3.3e-23	99.46	98.8
PUNB825TV	UniRef100_Q0Z839	DSK2; n=1; Nicotiana tabacum|Rep: DSK2	Nicotiana tabacum (Common tobacco)	5.7e-27	1.5e-47	2.9e-54	3.4e-54	93.99	98.79
PUNBS19TV	UniRef100_Q1T0F1	Ubiquitin-conjugating enzyme, E2; n=1; Medicago truncatula|Rep: Ubiquitin-conjugating enzyme, E2	Medicago truncatula (Barrel medic)	9.3e-27	2.9e-39	3.8e-36	4.6e-36	99.57	95.51
PUNAZ13TV	UniRef100_Q7QFQ2	ENSANGP00000019196; n=1; Anopheles gambiae str. PEST|Rep: ENSANGP00000019196	Anopheles gambiae str. PEST	1.3e-26	1.7e-74	1e-14	7.4e-15	99.76	98.82
PUNAN39TV	UniRef100_O13363	Carnitine acetyl transferase FacC; n=1; Emericella nidulans|Rep: Carnitine acetyl transferase FacC	Emericella nidulans (Aspergillus nidulans)	1.8e-26	1.1e-101	3.1e-105	1.4e-105	99.88	97.83
PUNAG44TV	UniRef100_Q73HN5	Ankyrin repeat domain protein; n=1; Wolbachia sp. wMel|Rep: Ankyrin repeat domain protein	Wolbachia pipientis wMel	2.3e-26	1.4e-16	2e-16	6.3e-19	100	100
PUNB157TV	UniRef100_Q5CXK7	Ribonucleotide reductase small subunit, duplicated adjacent gene; n=2; Cryptosporidium parvum|Rep: Ribonucleotide reductase small subunit, duplicated adjacent gene	Cryptosporidium parvum Iowa II	5.1e-26	1.1e-35	3.4e-35	2.8e-36	99.67	98.69
PUNCA28TV	UniRef100_Q54MG5	Putative uncharacterized protein; n=1; Dictyostelium discoideum AX4|Rep: Putative uncharacterized protein	Dictyostelium discoideum AX4	6.7e-26	9.1e-59	1.7e-58	3.3e-58	NA
PUNBM50TVB	UniRef100_Q9U5W1	NPC1 protein; n=1; Drosophila melanogaster|Rep: NPC1 protein	Drosophila melanogaster (Fruit fly)	7e-26	3.2e-58	1.3e-58	9.3e-59	NA
PUNB671TV	UniRef100_A3KPW1	U2 small nuclear ribonucleoprotein auxiliary factor (U2AF) 1, related sequence 2; n=1; Mus musculus|Rep: U2 small nuclear ribonucleoprotein auxiliary factor (U2AF) 1, related sequence 2	Mus musculus (Mouse)	7.5e-26	9.6e-17	7.6e-15	3e-16	100	94.4
PUNCT23TVC	UniRef100_Q86C65	Tor; n=2; Dictyostelium discoideum|Rep: Tor	Dictyostelium discoideum (Slime mold)	1.2e-25	3e-57	2.2e-57	6.3e-58	99.83	100
PUNCB14TV	UniRef100_A5ALG3	Putative uncharacterized protein; n=1; Vitis vinifera|Rep: Putative uncharacterized protein	Vitis vinifera (Grape)	1.4e-25	5.8e-96	2.3e-93	4.1e-99	99.75	100
PUNBR60TV	UniRef100_Q52VA3	NADH dehydrogenase subunit 6; n=1; Phytophthora infestans|Rep: NADH dehydrogenase subunit 6	Phytophthora infestans (Potato late blight fungus)	2.3e-25	(NA)	(NA)	(NA)	99.67	92.57
PUNCB38TV	UniRef100_Q84U74	Serine/threonine protein kinase; n=1; Oryza sativa (japonica cultivar-group)|Rep: Serine/threonine protein kinase	Oryza sativa subsp. japonica (Rice)	2.8e-25	3.6e-48	4.5e-58	1.2e-59	99.87	100
PUND240TV	UniRef100_Q6UXV4	Apolipoprotein O-like precursor; n=2; Homo sapiens|Rep: Apolipoprotein O-like precursor	Homo sapiens (Human)	7.5e-25	(NA)	(NA)	(NA)	NA
PUNCT32TVC	UniRef100_A5ASZ4	Putative uncharacterized protein; n=1; Vitis vinifera|Rep: Putative uncharacterized protein	Vitis vinifera (Grape)	7.5e-25	8.3e-65	1.2e-62	3.3e-67	100	100
PUNBI55TV	UniRef100_A4LXD8	Putative uncharacterized protein precursor; n=1; Geobacter bemidjiensis Bem|Rep: Putative uncharacterized protein precursor	Geobacter bemidjiensis Bem	9.4e-25	5.5e-06	9.3e-06	7.4e-06	NA
PUNDB27TV	UniRef100_Q8H6Y6	Peroxidase-like protein; n=1; Phytophthora infestans|Rep: Peroxidase-like protein	Phytophthora infestans (Potato late blight fungus)	9.6e-25	4.3e-36	3.7e-38	1.9e-37	99.82	99.64
PUNCY03TV	UniRef100_A4HZ63	Phosphoglucomutase, putative; n=1; Leishmania infantum|Rep: Phosphoglucomutase, putative	Leishmania infantum	2.9e-24	1.8e-41	2.3e-35	5.7e-35	100	100
PUNAL15TV	UniRef100_A3AYK7	Putative uncharacterized protein; n=1; Oryza sativa (japonica cultivar-group)|Rep: Putative uncharacterized protein	Oryza sativa subsp. japonica (Rice)	3.1e-24	1.8e-68	(NA)	(NA)	99.7	98.4
PUNAD15TV	UniRef100_UPI0000D9DCF5	PREDICTED: similar to bromodomain containing protein 3 isoform 2; n=1; Macaca mulatta|Rep: PREDICTED: similar to bromodomain containing protein 3 isoform 2	Macaca mulatta	3.5e-24	7.2e-66	8e-103	1.3e-110	99.76	99.16
PUNAP09TV	UniRef100_UPI0000EBD07B	PREDICTED: similar to aquaporin 9; n=1; Bos taurus|Rep: PREDICTED: similar to aquaporin 9	Bos taurus	4.1e-24	7.4e-25	3.2e-25	4.9e-25	NA
PUNA443TV	UniRef100_Q6DG25	Solute carrier family 38, member 3; n=1; Danio rerio|Rep: Solute carrier family 38, member 3	Danio rerio (Zebrafish) (Brachydanio rerio)	4.1e-24	1.7e-96	1e-97	1.6e-99	100	100
PUNAU16TV	UniRef100_Q0V0M0	Putative uncharacterized protein; n=1; Phaeosphaeria nodorum|Rep: Putative uncharacterized protein	Phaeosphaeria nodorum (Septoria nodorum)	5.3e-24	4.5e-64	1.8e-91	9.3e-93	99.42	98.97
PUNAW74TV	UniRef100_Q621B6	Putative uncharacterized protein CBG02561; n=1; Caenorhabditis briggsae|Rep: Putative uncharacterized protein CBG02561	Caenorhabditis briggsae	7.4e-24	1e-22	5.8e-27	1.6e-23	99.89	100
PUNAJ69TV	UniRef100_Q9LJU2	Emb|CAB38838.1; n=1; Arabidopsis thaliana|Rep: Emb|CAB38838.1	Arabidopsis thaliana (Mouse-ear cress)	7.4e-24	9.6e-32	2.2e-31	3.9e-60	99.59	98.77
PUNEH25TP	UniRef100_Q0DMY2	Os03g0786800 protein; n=2; Oryza sativa|Rep: Os03g0786800 protein	Oryza sativa subsp. japonica (Rice)	8.6e-24	3.3e-33	2.4e-33	3.1e-34	96.55	98.51
PUNDF13TV	UniRef100_Q8L6I6	Putative uncharacterized protein B'zeta; n=4; Oryza sativa|Rep: Putative uncharacterized protein B'zeta	Oryza sativa (Rice)	1.3e-23	3.2e-35	1.2e-35	5.1e-37	99.8	97.7
PUNDB13TV	UniRef100_A6Q1S8	Na+/H+:dicarboxylate/amino acid symporter; n=1; Nitratiruptor sp. SB155-2|Rep: Na+/H+:dicarboxylate/amino acid symporter	Nitratiruptor sp. SB155-2	1.8e-23	7.3e-89	1.2e-89	3.4e-88	99.88	98.93
PUNAE55TV	UniRef100_Q7S4J8	Carbonic anhydrase; n=1; Neurospora crassa|Rep: Carbonic anhydrase	Neurospora crassa	1.8e-23	4.2e-70	1.4e-72	5.5e-72	100	99.84
PUNCX84TV	UniRef100_Q8S8E7	Expressed protein; n=2; Arabidopsis thaliana|Rep: Expressed protein	Arabidopsis thaliana (Mouse-ear cress)	2.2e-23	1e-39	4e-41	2e-40	100	99.82
PUNDE10TV	UniRef100_P26988	Glyceraldehyde-3-phosphate dehydrogenase; n=1; Phytophthora infestans|Rep: Glyceraldehyde-3-phosphate dehydrogenase	Phytophthora infestans (Potato late blight fungus)	5.9e-23	8.1e-26	5.9e-24	4.7e-25	99.74	100
PUNCJ27TV	UniRef100_Q8H701	Small cysteine rich protein SCR76; n=1; Phytophthora infestans|Rep: Small cysteine rich protein SCR76	Phytophthora infestans (Potato late blight fungus)	6.1e-23	2.6e-13	3.1e-25	3e-25	NA
PUNAX75TV	UniRef100_Q2M412	Trypsin protease GIP-like; n=1; Phytophthora infestans|Rep: Trypsin protease GIP-like	Phytophthora infestans (Potato late blight fungus)	9.8e-23	2.6e-29	7.8e-29	2.5e-28	99.84	100
PUNC116TV	UniRef100_UPI0000E4A6E0	PREDICTED: similar to cellular apoptosis susceptibility protein, partial; n=3; Strongylocentrotus purpuratus|Rep: PREDICTED: similar to cellular apoptosis susceptibility protein, partial	Strongylocentrotus purpuratus	1.1e-22	6e-94	1.1e-93	4.4e-91	99.77	99.43
PUNDB88TV	UniRef100_Q2HE68	Putative uncharacterized protein; n=1; Chaetomium globosum|Rep: Putative uncharacterized protein	Chaetomium globosum (Soil fungus)	1.5e-22	2.9e-46	6.7e-54	3.9e-54	100	98.68
PUNAY82TV	UniRef100_Q4P3N8	Putative uncharacterized protein; n=1; Ustilago maydis|Rep: Putative uncharacterized protein	Ustilago maydis (Smut fungus)	1.6e-22	1.8e-37	2.6e-53	3.3e-42	99.77	100
PUNAG65TV	UniRef100_Q4E4D1	Putative uncharacterized protein; n=1; Trypanosoma cruzi|Rep: Putative uncharacterized protein	Trypanosoma cruzi	4e-22	2.5e-40	1.2e-41	1.5e-40	99.78	100
PUNBQ73TV	UniRef100_Q5YBA5	Mitochondrial acyl carrier protein; n=1; Helicosporidium sp. ex Simulium jonesii|Rep: Mitochondrial acyl carrier protein	Helicosporidium sp. subsp. Simulium jonesii (Green alga)	4.3e-22	3.3e-38	4.7e-38	3.2e-37	100	99.82
PUNA657TV	UniRef100_A2ETD7	Ankyrin repeat protein, putative; n=1; Trichomonas vaginalis G3|Rep: Ankyrin repeat protein, putative	Trichomonas vaginalis G3	7.1e-22	5.4e-15	5.6e-15	6.1e-18	NA
PUND172TV	UniRef100_UPI000065EED0	Homolog of Homo sapiens Bifunctional polynucleotide phosphatase/kinase; n=1; Takifugu rubripes|Rep: Homolog of Homo sapiens Bifunctional polynucleotide phosphatase/kinase	Takifugu rubripes	1e-21	5.9e-50	1.7e-50	3.5e-48	99.85	100
PUNCL66TV	UniRef100_O04059	Putative 3,4-dihydroxy-2-butanone kinase; n=1; Solanum lycopersicum|Rep: Putative 3,4-dihydroxy-2-butanone kinase	Solanum lycopersicum (Tomato) (Lycopersicon esculentum)	1e-21	1.1e-46	3.1e-50	2.4e-48	99.62	99.81
PUNBZ95TV	UniRef100_Q01GF5	Adenylyl cyclase, CYR; n=1; Ostreococcus tauri|Rep: Adenylyl cyclase, CYR	Ostreococcus tauri	1e-21	1.6e-107	1.7e-104	1.1e-105	99.35	99.87
PUNAE96TV	UniRef100_Q0LDF0	Short-chain dehydrogenase/reductase SDR; n=1; Herpetosiphon aurantiacus ATCC 23779|Rep: Short-chain dehydrogenase/reductase SDR	Herpetosiphon aurantiacus ATCC 23779	1.7e-21	5.7e-41	3.9e-43	1.1e-41	99.81	99.62
PUNCQ27TV	UniRef100_A4IJ03	Putative uncharacterized protein; n=1; Xenopus tropicalis|Rep: Putative uncharacterized protein	Xenopus tropicalis (Western clawed frog) (Silurana tropicalis)	1.8e-21	8.5e-21	6.3e-21	4.8e-21	99.68	100
PUNCY71TV	UniRef100_A3A586	Putative uncharacterized protein; n=1; Oryza sativa (japonica cultivar-group)|Rep: Putative uncharacterized protein	Oryza sativa subsp. japonica (Rice)	2.2e-21	1e-68	3.3e-69	1.9e-69	99.43	99.43
PUNCC05TV	UniRef100_Q5ARG5	Putative uncharacterized protein; n=1; Emericella nidulans|Rep: Putative uncharacterized protein	Emericella nidulans (Aspergillus nidulans)	2.4e-21	1.7e-50	3.4e-31	5.3e-51	100	100
PUNC616TV	UniRef100_A3JUV0	Histone deacetylase family protein; n=1; Rhodobacterales bacterium HTCC2150|Rep: Histone deacetylase family protein	Rhodobacterales bacterium HTCC2150	3e-21	3.7e-50	2.7e-59	2.8e-63	99.87	99.5
PUNAT63TV	UniRef100_Q4WM23	Nonsense-mediated mRNA decay protein Upf3, putative; n=1; Aspergillus fumigatus|Rep: Nonsense-mediated mRNA decay protein Upf3, putative	Aspergillus fumigatus (Sartorya fumigata)	3.4e-21	3.1e-41	1.6e-51	(NA)	99.69	98.76
PUNC682TV	UniRef100_A2ZT68	Putative uncharacterized protein; n=1; Oryza sativa (japonica cultivar-group)|Rep: Putative uncharacterized protein	Oryza sativa subsp. japonica (Rice)	5.7e-21	3.7e-46	5.4e-46	1.9e-45	99.59	99.59
PUNCD94TV	UniRef100_A5A5Z6	Cellulose synthase 4; n=1; Phytophthora infestans|Rep: Cellulose synthase 4	Phytophthora infestans (Potato late blight fungus)	8.3e-21	3e-23	3.4e-23	1.1e-22	99.6	99.6
PUNBY81TV	UniRef100_Q7RFP7	Putative uncharacterized protein PY04658; n=1; Plasmodium yoelii yoelii|Rep: Putative uncharacterized protein PY04658	Plasmodium yoelii yoelii	1.1e-20	(NA)	(NA)	(NA)	NA
PUNAY48TV	UniRef100_A4SAC2	Predicted protein; n=1; Ostreococcus lucimarinus CCE9901|Rep: Predicted protein	Ostreococcus lucimarinus CCE9901	1.6e-20	1.3e-32	5e-34	9.8e-34	99.26	100
PUNBH10TV	UniRef100_Q7RFP7	Putative uncharacterized protein PY04658; n=1; Plasmodium yoelii yoelii|Rep: Putative uncharacterized protein PY04658	Plasmodium yoelii yoelii	1.8e-20	(NA)	(NA)	(NA)	99.85	96.67
PUNBH87TV	UniRef100_UPI0000D57995	PREDICTED: similar to CG18255-PA, isoform A; n=1; Tribolium castaneum|Rep: PREDICTED: similar to CG18255-PA, isoform A	Tribolium castaneum	2e-20	1.4e-26	8.3e-50	6.9e-49	99.66	99.55
PUNBR82TV	UniRef100_A0GBX6	Alanine racemase-like; n=1; Burkholderia phytofirmans PsJN|Rep: Alanine racemase-like	Burkholderia phytofirmans PsJN	2.7e-20	3.1e-58	3.9e-59	7.7e-50	99.79	100
PUNBZ11TV	UniRef100_Q4E4D1	Putative uncharacterized protein; n=1; Trypanosoma cruzi|Rep: Putative uncharacterized protein	Trypanosoma cruzi	3.1e-20	8.2e-58	1.9e-57	4.8e-57	100	100
PUNB221TV	UniRef100_UPI0000587F05	PREDICTED: similar to peroxisomal membrane protein 2, 22kDa; n=1; Strongylocentrotus purpuratus|Rep: PREDICTED: similar to peroxisomal membrane protein 2, 22kDa	Strongylocentrotus purpuratus	4.4e-20	2.2e-16	1.1e-30	1.5e-16	99.81	100
PUNB081TV	UniRef100_Q7RFP7	Putative uncharacterized protein PY04658; n=1; Plasmodium yoelii yoelii|Rep: Putative uncharacterized protein PY04658	Plasmodium yoelii yoelii	4.8e-20	(NA)	(NA)	(NA)	99.3	90.91
PUNAV75TV	UniRef100_Q9AVH2	Putative senescence-associated protein; n=1; Pisum sativum|Rep: Putative senescence-associated protein	Pisum sativum (Garden pea)	5.6e-20	(NA)	(NA)	(NA)	NA
PUNAB49TV	UniRef100_Q0MYX5	Putative cysteine protease; n=1; Emiliania huxleyi|Rep: Putative cysteine protease	Emiliania huxleyi	1.2e-19	8.1e-35	8.9e-37	4.3e-33	NA
PUNAG42TV	UniRef100_Q5W7C9	Unknow protein; n=1; Oryza sativa (japonica cultivar-group)|Rep: Unknow protein	Oryza sativa subsp. japonica (Rice)	1.3e-19	(NA)	(NA)	(NA)	NA
PUNCS24TVC	UniRef100_Q4SLI2	Chromosome 7 SCAF14557, whole genome shotgun sequence; n=1; Tetraodon nigroviridis|Rep: Chromosome 7 SCAF14557, whole genome shotgun sequence	Tetraodon nigroviridis (Green puffer)	1.4e-19	7.8e-39	1.3e-71	1e-71	99.87	98.7
PUNEJ10TVB	UniRef100_Q5W7C9	Unknow protein; n=1; Oryza sativa (japonica cultivar-group)|Rep: Unknow protein	Oryza sativa subsp. japonica (Rice)	1.8e-19	(NA)	(NA)	(NA)	NA
PUNCG42TV	UniRef100_Q8RXW0	Uncharacterized protein At3g17611; n=3; Arabidopsis thaliana|Rep: Uncharacterized protein At3g17611	Arabidopsis thaliana (Mouse-ear cress)	1.8e-19	4e-33	1.9e-17	(NA)	99.85	100
PUNCU85TV	UniRef100_A4ZH86	NADH dehydrogenase subunit 2; n=1; Phytophthora sojae|Rep: NADH dehydrogenase subunit 2	Phytophthora sojae	2.6e-19	(NA)	(NA)	(NA)	NA
PUNDE09TV	UniRef100_Q54YF6	Putative uncharacterized protein; n=1; Dictyostelium discoideum AX4|Rep: Putative uncharacterized protein	Dictyostelium discoideum AX4	2.9e-19	5e-58	1.9e-59	1.8e-59	99.79	100
PUNBJ68TV	UniRef100_UPI0000E48B95	PREDICTED: similar to ankyrin 2,3/unc44, partial; n=1; Strongylocentrotus purpuratus|Rep: PREDICTED: similar to ankyrin 2,3/unc44, partial	Strongylocentrotus purpuratus	3.5e-19	3.1e-18	3.1e-18	2.9e-23	99.66	99.33
PUND213TV	UniRef100_Q9L570	PspA; n=1; Streptococcus pneumoniae|Rep: PspA	Streptococcus pneumoniae	4.2e-19	3.9e-65	2.5e-67	7.9e-69	99.89	98.99
PUNAT48TV	UniRef100_Q5TNJ3	ENSANGP00000027771; n=1; Anopheles gambiae str. PEST|Rep: ENSANGP00000027771	Anopheles gambiae str. PEST	5.4e-19	1.9e-51	2.1e-51	2.6e-51	99.77	98
PUNB716TV	UniRef100_Q7Q657	ENSANGP00000012440; n=1; Anopheles gambiae str. PEST|Rep: ENSANGP00000012440	Anopheles gambiae str. PEST	5.5e-19	1.1e-94	6.4e-89	2.6e-97	99.87	100
PUNC283TV	UniRef100_A1L015	Cystatin-like cysteine protease inhibitor EPIC1; n=1; Phytophthora infestans|Rep: Cystatin-like cysteine protease inhibitor EPIC1	Phytophthora infestans (Potato late blight fungus)	6.5e-19	2.3e-21	4.1e-23	6.6e-21	99.71	100
PUNBI02TV	UniRef100_Q4N2F5	60S ribosomal protein L22, putative; n=1; Theileria parva|Rep: 60S ribosomal protein L22, putative	Theileria parva	6.5e-19	1.9e-33	4.5e-33	4.9e-32	99.72	94.24
PUNCY19TV	UniRef100_Q3R162	Outer membrane autotransporter barrel precursor; n=1; Xylella fastidiosa Ann-1|Rep: Outer membrane autotransporter barrel precursor	Xylella fastidiosa Ann-1	7.1e-19	4e-31	2.4e-34	6.1e-32	99.83	100
PUNCG89TV	UniRef100_UPI00015537C6	PREDICTED: hypothetical protein; n=1; Mus musculus|Rep: PREDICTED: hypothetical protein	Mus musculus	7.1e-19	7.8e-110	8e-107	6.6e-110	99.87	99.62
PUNAT79TV	UniRef100_A2PX05	Phenazine biosynthesis protein PhzF family; n=1; Vibrio cholerae MZO-3|Rep: Phenazine biosynthesis protein PhzF family	Vibrio cholerae MZO-3	8.2e-19	1.6e-28	4.9e-27	1.2e-24	NA
PUND719TVC	UniRef100_UPI0000E2527E	PREDICTED: similar to calmodulin; n=1; Pan troglodytes|Rep: PREDICTED: similar to calmodulin	Pan troglodytes	8.5e-19	9.9e-92	2.2e-95	3.8e-96	99.85	100
PUNCU89TVC	UniRef100_A6SFT2	Putative uncharacterized protein; n=1; Botryotinia fuckeliana B05.10|Rep: Putative uncharacterized protein	Botryotinia fuckeliana B05.10	1e-18	4.6e-48	3.2e-48	2.1e-47	NA
PUNB308TV	UniRef100_Q8H6Z4	Crinkling and necrosis-inducing protein CRN2; n=1; Phytophthora infestans|Rep: Crinkling and necrosis-inducing protein CRN2	Phytophthora infestans (Potato late blight fungus)	1.1e-18	2.5e-21	4.1e-23	1.8e-23	99.76	98.8
PUNC085TV	UniRef100_Q2JU72	Peptidyl-prolyl cis-trans isomerase, FKBP-type; n=1; Synechococcus sp. JA-3-3Ab|Rep: Peptidyl-prolyl cis-trans isomerase, FKBP-type	Synechococcus sp. (strain JA-3-3Ab) (Cyanobacteria bacteriumYellowstone A-Prime)	1.6e-18	1.1e-37	3.7e-36	2.4e-37	99.31	100
PUNAI89TV	UniRef100_Q2UEA0	Probable kinetochore protein nuf2; n=1; Aspergillus oryzae|Rep: Probable kinetochore protein nuf2	Aspergillus oryzae	1.9e-18	3e-60	4e-64	4.9e-64	99.89	98.98
PUNC865TV	UniRef100_Q01AR7	Geranyl diphosphat synthase; n=1; Ostreococcus tauri|Rep: Geranyl diphosphat synthase	Ostreococcus tauri	2.2e-18	7.2e-43	3e-38	2.9e-43	99.48	96.26
PUNAI63TV	UniRef100_A4HZW7	Putative uncharacterized protein; n=1; Leishmania infantum|Rep: Putative uncharacterized protein	Leishmania infantum	2.4e-18	5.5e-07	5.5e-38	1.6e-36	99.4	100
PUNCC43TV	UniRef100_Q00XD9	FOG: Ankyrin repeat; n=1; Ostreococcus tauri|Rep: FOG: Ankyrin repeat	Ostreococcus tauri	2.9e-18	2.4e-67	3.5e-65	6.1e-66	NA
PUNEG43TVB	UniRef100_Q38AR1	Acid phosphatase, putative; n=1; Trypanosoma brucei|Rep: Acid phosphatase, putative	Trypanosoma brucei	3.4e-18	6.4e-81	5e-82	1.1e-80	99.88	99.88
PUNAX23TV	UniRef100_A2Y2W5	Putative uncharacterized protein; n=2; Oryza sativa|Rep: Putative uncharacterized protein	Oryza sativa subsp. indica (Rice)	4.3e-18	4.4e-59	2.9e-61	4.4e-63	100	100
PUNDF50TV	UniRef100_A3ACA2	Putative uncharacterized protein; n=1; Oryza sativa (japonica cultivar-group)|Rep: Putative uncharacterized protein	Oryza sativa subsp. japonica (Rice)	4.6e-18	2.5e-57	(NA)	(NA)	99.84	100
PUNCB25TV	UniRef100_Q2UK76	Predicted endo-1; n=1; Aspergillus oryzae|Rep: Predicted endo-1	Aspergillus oryzae	4.8e-18	5e-42	1.7e-41	2.7e-43	99.09	100
PUND514TVC	UniRef100_Q4DBT3	Putative uncharacterized protein; n=1; Trypanosoma cruzi|Rep: Putative uncharacterized protein	Trypanosoma cruzi	5.2e-18	2.1e-18	1.3e-17	1.2e-19	99.73	100
PUNA785TV	UniRef100_Q9U9R7	Soluble NSF attachment protein gamma isoform; n=2; Dictyostelium discoideum|Rep: Soluble NSF attachment protein gamma isoform	Dictyostelium discoideum (Slime mold)	5.8e-18	2.2e-48	1.5e-54	1.1e-50	99.87	98.81
PUNBL05TVB	UniRef100_Q682L2	Monooxygenase, putatve; n=1; Arabidopsis thaliana|Rep: Monooxygenase, putatve	Arabidopsis thaliana (Mouse-ear cress)	9.1e-18	1.3e-48	3.9e-47	1.3e-47	100	100
PUNA947TV	UniRef100_A4ZHF3	ATP synthase F0 subunit 8; n=1; Phytophthora ramorum|Rep: ATP synthase F0 subunit 8	Phytophthora ramorum (Sudden oak death agent)	2.5e-17	(NA)	(NA)	(NA)	NA
PUNAO94TV	UniRef100_Q25348	Acidocalcisomal exopolyphosphatase, putative; n=1; Leishmania major strain Friedlin|Rep: Acidocalcisomal exopolyphosphatase, putative	Leishmania major strain Friedlin	2.6e-17	6.3e-67	1.7e-67	3.2e-69	99.73	99.87
PUNCC58TV	UniRef100_A2QJE1	Contig An04c0190, complete genome. precursor; n=1; Aspergillus niger|Rep: Contig An04c0190, complete genome. precursor	Aspergillus niger	2.8e-17	1.9e-74	3.2e-87	3.9e-87	99.85	100
PUNA787TV	UniRef100_UPI00006A1DC9	UPI00006A1DC9 related cluster; n=1; Xenopus tropicalis|Rep: unknown	Xenopus tropicalis	3e-17	2.4e-19	1.5e-19	1.1e-19	100	92.36
PUNCO48TV	UniRef100_Q9V3T8	SR family splicing factor SC35; n=2; Drosophila melanogaster|Rep: SR family splicing factor SC35	Drosophila melanogaster (Fruit fly)	3.1e-17	3.2e-33	2.3e-10	1.4e-11	99.65	100
PUNB006TV	UniRef100_Q75UL2	Peptidyl-prolyl cis-trans isomerase; n=1; Malassezia pachydermatis|Rep: Peptidyl-prolyl cis-trans isomerase	Malassezia pachydermatis	4.1e-17	1.1e-23	8.3e-25	3.4e-24	NA
PUNAG27TV	UniRef100_A2WM15	Putative uncharacterized protein; n=1; Oryza sativa (indica cultivar-group)|Rep: Putative uncharacterized protein	Oryza sativa subsp. indica (Rice)	4.1e-17	1.5e-35	8e-36	2.2e-38	99.86	99.59
PUNC890TV	UniRef100_Q54CH0	Putative uncharacterized protein; n=1; Dictyostelium discoideum AX4|Rep: Putative uncharacterized protein	Dictyostelium discoideum AX4	5.4e-17	1.3e-45	1.1e-45	3.1e-46	99.57	100
PUNCH37TV	UniRef100_UPI00015537C6	PREDICTED: hypothetical protein; n=1; Mus musculus|Rep: PREDICTED: hypothetical protein	Mus musculus	6.2e-17	8.9e-116	4e-120	1.4e-105	99.87	99.01
PUNAN20TV	UniRef100_Q0UJ19	Putative uncharacterized protein; n=1; Phaeosphaeria nodorum|Rep: Putative uncharacterized protein	Phaeosphaeria nodorum (Septoria nodorum)	7.2e-17	4.6e-67	3.6e-67	4.9e-57	99.62	100
PUNCI05TV	UniRef100_A0DVB9	Chromosome undetermined scaffold_65, whole genome shotgun sequence; n=1; Paramecium tetraurelia|Rep: Chromosome undetermined scaffold_65, whole genome shotgun sequence	Paramecium tetraurelia	8.5e-17	2.8e-74	2e-93	3.9e-94	99.73	99.87
PUNA943TV	UniRef100_A4WAF7	Diguanylate cyclase; n=1; Enterobacter sp. 638|Rep: Diguanylate cyclase	Enterobacter sp. 638	8.5e-17	9e-68	5.4e-69	4.5e-70	NA
PUNCM45TV	UniRef100_Q5DD50	SJCHGC06423 protein; n=1; Schistosoma japonicum|Rep: SJCHGC06423 protein	Schistosoma japonicum (Blood fluke)	1.1e-16	8.8e-45	1.6e-44	2.5e-44	100	99.81
PUND083TV	UniRef100_Q0D646	Os07g0511500 protein; n=2; Oryza sativa (japonica cultivar-group)|Rep: Os07g0511500 protein	Oryza sativa subsp. japonica (Rice)	1.2e-16	1.8e-28	1.4e-28	1.5e-28	100	96.68
PUNAY18TV	UniRef100_Q9M8Z5	Putative GTPase; n=1; Arabidopsis thaliana|Rep: Putative GTPase	Arabidopsis thaliana (Mouse-ear cress)	1.4e-16	2.2e-58	1.7e-62	3.6e-60	99.87	99.87
PUNCV60TVC	UniRef100_Q6H739	Calcium-binding EF hand-like protein; n=1; Oryza sativa (japonica cultivar-group)|Rep: Calcium-binding EF hand-like protein	Oryza sativa subsp. japonica (Rice)	2.3e-16	6.5e-65	4.6e-57	1.4e-68	99.85	97.61
PUNBZ08TV	UniRef100_UPI0000E4A902	PREDICTED: similar to LOC443630 protein; n=2; Strongylocentrotus purpuratus|Rep: PREDICTED: similar to LOC443630 protein	Strongylocentrotus purpuratus	2.4e-16	6e-37	1.9e-36	4.1e-37	100	100
PUNAN85TV	UniRef100_UPI00004D1F79	Abhydrolase domain-containing protein 6 (EC 3.-.-.-).; n=1; Xenopus tropicalis|Rep: Abhydrolase domain-containing protein 6 (EC 3.-.-.-).	Xenopus tropicalis	4.5e-16	1.9e-33	3.9e-32	3e-32	99.37	97.26
PUNC964TV	UniRef100_Q580L6	Putative uncharacterized protein; n=1; Trypanosoma brucei|Rep: Putative uncharacterized protein	Trypanosoma brucei	4.6e-16	9.9e-85	4.1e-87	2.2e-67	99.66	99.89
PUNAR72TV	UniRef100_A2C0M2	Putative uncharacterized protein; n=1; Prochlorococcus marinus str. NATL1A|Rep: Putative uncharacterized protein	Prochlorococcus marinus (strain NATL1A)	5.6e-16	2.5e-71	9.5e-69	9.9e-69	99.34	99.34
PUNDD60TV	UniRef100_A2YL75	Putative uncharacterized protein; n=1; Oryza sativa (indica cultivar-group)|Rep: Putative uncharacterized protein	Oryza sativa subsp. indica (Rice)	6.9e-16	2.5e-29	4.4e-26	1.8e-27	99.72	100
PUNAW37TV	UniRef100_Q6QI76	LRRG00132; n=1; Rattus norvegicus|Rep: LRRG00132	Rattus norvegicus (Rat)	7.6e-16	(NA)	(NA)	(NA)	NA
PUNBQ70TV	UniRef100_Q9LLE0	Hexose transporter; n=1; Solanum tuberosum|Rep: Hexose transporter	Solanum tuberosum (Potato)	8.8e-16	1.2e-33	1.3e-35	2.8e-36	99.38	100
PUNB152TV	UniRef100_Q00ZY0	ATP-dependent RNA helicase; n=1; Ostreococcus tauri|Rep: ATP-dependent RNA helicase	Ostreococcus tauri	1.2e-15	1.2e-36	5e-36	1.4e-36	99.67	100
PUNC236TV	UniRef100_UPI0000565E51	serine/arginine repetitive matrix 2; n=1; Mus musculus|Rep: serine/arginine repetitive matrix 2	Mus musculus	1.3e-15	1.3e-57	7e-60	3.5e-61	100	98.79
PUNB571TV	UniRef100_A4S2I2	Predicted protein; n=1; Ostreococcus lucimarinus CCE9901|Rep: Predicted protein	Ostreococcus lucimarinus CCE9901	1.3e-15	5.4e-38	2.5e-41	8.1e-39	99.83	100
PUNCW53TV	UniRef100_UPI0000F2B72A	PREDICTED: similar to RAS guanyl releasing protein 3 (calcium and DAG-regulated); n=1; Monodelphis domestica|Rep: PREDICTED: similar to RAS guanyl releasing protein 3 (calcium and DAG-regulated)	Monodelphis domestica	1.7e-15	2.4e-53	1.9e-42	1.4e-44	99.67	99.83
PUNBE75TV	UniRef100_A4ZHB7	Ribosomal protein L14; n=1; Phytophthora ramorum|Rep: Ribosomal protein L14	Phytophthora ramorum (Sudden oak death agent)	2e-15	(NA)	(NA)	(NA)	NA
PUNDD56TV	UniRef100_Q8NBK7	CDNA PSEC0143 fis, clone PLACE1006472, moderately similar to Transmembrane 9 superfamily protein member 3; n=2; Eutheria|Rep: CDNA PSEC0143 fis, clone PLACE1006472, moderately similar to Transmembrane 9 superfamily protein member 3	Homo sapiens (Human)	2.4e-15	(NA)	(NA)	(NA)	NA
PUNAD38TV	UniRef100_Q9F713	Orf122; n=1; Chlorobaculum tepidum|Rep: Orf122	Chlorobium tepidum	2.4e-15	(NA)	(NA)	(NA)	NA
PUNBX49TV	UniRef100_Q20A18	70 kDa heat shock protein; n=1; Ochrobactrum tritici|Rep: 70 kDa heat shock protein	Ochrobactrum tritici	2.5e-15	6.5e-19	4.6e-19	5.8e-19	99.32	100
PUNAK15TV	UniRef100_Q9VRC9	CG12092-PA; n=1; Drosophila melanogaster|Rep: CG12092-PA	Drosophila melanogaster (Fruit fly)	3.8e-15	4.2e-40	6.7e-43	1e-39	100	99
PUNAQ81TV	UniRef100_Q96550	H(+)-transporting ATP synthase precursor; n=2; Chlamydomonas reinhardtii|Rep: H(+)-transporting ATP synthase precursor	Chlamydomonas reinhardtii	4.8e-15	6.5e-56	3.9e-57	6.1e-57	99.31	94.75
PUNAB76TV	UniRef100_A0D1R8	Chromosome undetermined scaffold_34, whole genome shotgun sequence; n=1; Paramecium tetraurelia|Rep: Chromosome undetermined scaffold_34, whole genome shotgun sequence	Paramecium tetraurelia	4.9e-15	1.6e-27	4.4e-30	1.4e-28	99.68	98.56
PUNAZ68TV	UniRef100_Q9F713	Orf122; n=1; Chlorobaculum tepidum|Rep: Orf122	Chlorobium tepidum	5.2e-15	(NA)	(NA)	(NA)	NA
PUNC891TV	UniRef100_Q00TX7	Chromosome 16 contig 1, DNA sequence; n=1; Ostreococcus tauri|Rep: Chromosome 16 contig 1, DNA sequence	Ostreococcus tauri	5.6e-15	5.7e-34	1.6e-33	1.1e-36	99.69	99.69
PUNAH80TV	UniRef100_A6RU57	Putative uncharacterized protein; n=1; Botryotinia fuckeliana B05.10|Rep: Putative uncharacterized protein	Botryotinia fuckeliana B05.10	5.8e-15	7.4e-41	2.7e-42	2.7e-40	99.59	100
PUNAR51TV	UniRef100_Q572G4	Possible Myb_DNA-binding protein; n=1; Phytophthora infestans|Rep: Possible Myb_DNA-binding protein	Phytophthora infestans (Potato late blight fungus)	7.7e-15	1.3e-34	4.3e-37	1.2e-37	100	100
PUNEG59TVB	UniRef100_Q6D6T8	Putative acetyl-hydrolase; n=1; Pectobacterium atrosepticum|Rep: Putative acetyl-hydrolase	Erwinia carotovora subsp. atroseptica (Pectobacterium atrosepticum)	8.8e-15	1.3e-34	1.6e-39	5.6e-40	99.71	98.7
PUNA465TV	UniRef100_Q0WVL7	Putative uncharacterized protein At1g79830; n=1; Arabidopsis thaliana|Rep: Putative uncharacterized protein At1g79830	Arabidopsis thaliana (Mouse-ear cress)	9.2e-15	7.2e-07	1.3e-58	7.5e-61	99.63	100
PUNBB49TV	UniRef100_Q0IJ10	LOC779536 protein; n=1; Xenopus tropicalis|Rep: LOC779536 protein	Xenopus tropicalis (Western clawed frog) (Silurana tropicalis)	1.1e-14	2e-47	3.7e-47	2.8e-45	100	99.08
PUNBE08TV	UniRef100_Q7TPK4	Ac2-086; n=1; Rattus norvegicus|Rep: Ac2-086	Rattus norvegicus (Rat)	1.8e-14	(NA)	(NA)	(NA)	NA
PUNCT52TVC	UniRef100_UPI0000E49AE7	PREDICTED: hypothetical protein; n=1; Strongylocentrotus purpuratus|Rep: PREDICTED: hypothetical protein	Strongylocentrotus purpuratus	2.5e-14	1.9e-73	8.3e-15	1.6e-15	99.71	99.85
PUNDA53TV	UniRef100_UPI000155EF05	PREDICTED: hypothetical protein; n=1; Equus caballus|Rep: PREDICTED: hypothetical protein	Equus caballus	2.9e-14	8.4e-63	2.9e-06	1.1e-54	99.65	98.85
PUNDF20TV	UniRef100_A4QRD9	Putative uncharacterized protein; n=1; Magnaporthe grisea|Rep: Putative uncharacterized protein	Magnaporthe grisea (Rice blast fungus) (Pyricularia grisea)	3.3e-14	6.1e-37	1.3e-30	2.4e-39	100	100
PUNDD22TV	UniRef100_A3B237	Putative uncharacterized protein; n=1; Oryza sativa (japonica cultivar-group)|Rep: Putative uncharacterized protein	Oryza sativa subsp. japonica (Rice)	4.2e-14	3.2e-63	3.6e-65	1.9e-64	99.36	100
PUNCE87TV	UniRef100_UPI000058464C	PREDICTED: hypothetical protein; n=1; Strongylocentrotus purpuratus|Rep: PREDICTED: hypothetical protein	Strongylocentrotus purpuratus	5.6e-14	2.8e-48	1.1e-52	5.5e-06	100	100
PUNC522TV	UniRef100_Q559G8	Putative uncharacterized protein; n=1; Dictyostelium discoideum AX4|Rep: Putative uncharacterized protein	Dictyostelium discoideum AX4	5.7e-14	6.1e-32	2.6e-37	4.3e-37	100	98.12
PUNA826TV	UniRef100_Q7ZX15	RAC-beta serine/threonine-protein kinase A; n=1; Xenopus laevis|Rep: RAC-beta serine/threonine-protein kinase A	Xenopus laevis (African clawed frog)	5.9e-14	8.5e-47	5.2e-46	4.8e-34	99.47	98.44
PUNA456TV	UniRef100_Q2R7H4	Endonuclease III-like protein 1, putative, expressed; n=1; Oryza sativa (japonica cultivar-group)|Rep: Endonuclease III-like protein 1, putative, expressed	Oryza sativa subsp. japonica (Rice)	6.1e-14	2.2e-23	6.9e-21	5e-23	99.73	99.47
PUNBA96TV	UniRef100_Q5SHM4	Putative divalent heavy-metal cation transporter; n=1; Thermus thermophilus HB8|Rep: Putative divalent heavy-metal cation transporter	Thermus thermophilus (strain HB8 / ATCC 27634 / DSM 579)	6.2e-14	7.7e-62	7.8e-61	9.5e-61	99.75	98.9
PUNBO34TV	UniRef100_Q75JC9	Similar to Leishmania major. Ppg3; n=2; Dictyostelium discoideum|Rep: Similar to Leishmania major. Ppg3	Dictyostelium discoideum (Slime mold)	8.6e-14	7.2e-18	1.8e-22	4.4e-19	100	90.57
PUNCP03TV	UniRef100_Q5A3X7	Putative uncharacterized protein ELF1; n=1; Candida albicans|Rep: Putative uncharacterized protein ELF1	Candida albicans (Yeast)	9e-14	1.8e-28	4.2e-28	2.5e-28	100	100
PUND845TV	UniRef100_Q0MX19	Leucine rich protein; n=1; Arachis hypogaea|Rep: Leucine rich protein	Arachis hypogaea (Peanut)	1e-13	(NA)	(NA)	(NA)	NA
PUNB377TV	UniRef100_A0Z3U8	Proline iminopeptidase; n=1; marine gamma proteobacterium HTCC2080|Rep: Proline iminopeptidase	marine gamma proteobacterium HTCC2080	1.7e-13	(NA)	2.1e-18	2.2e-19	100	97.92
PUNCV33TVC	UniRef100_Q54VC6	Putative uncharacterized protein; n=1; Dictyostelium discoideum AX4|Rep: Putative uncharacterized protein	Dictyostelium discoideum AX4	2.1e-13	1.3e-29	(NA)	2.5e-28	99.53	100
PUNAV69TV	UniRef100_Q7RN92	Putative uncharacterized protein PY01929; n=1; Plasmodium yoelii yoelii|Rep: Putative uncharacterized protein PY01929	Plasmodium yoelii yoelii	2.2e-13	(NA)	(NA)	(NA)	NA
PUNAC35TV	UniRef100_Q9W1H0	CG5591-PA; n=2; Drosophila melanogaster|Rep: CG5591-PA	Drosophila melanogaster (Fruit fly)	2.5e-13	3.8e-42	(NA)	(NA)	100	100
PUND550TVC	UniRef100_Q2U9Q5	Predicted protein; n=1; Aspergillus oryzae|Rep: Predicted protein	Aspergillus oryzae	3.4e-13	(NA)	(NA)	6.1e-20	99.43	98.31
PUNB917TV	UniRef100_Q8NAM5	Tetra-peptide repeat homeobox-like protein; n=1; Homo sapiens|Rep: Tetra-peptide repeat homeobox-like protein	Homo sapiens (Human)	3.5e-13	9.1e-11	3.8e-06	3.5e-07	99.68	98.95
PUNCR87TV	UniRef100_UPI000016316D	histone acetyltransferase 4 (HAC4); n=1; Arabidopsis thaliana|Rep: histone acetyltransferase 4 (HAC4)	Arabidopsis thaliana	3.9e-13	1.5e-45	8.4e-48	7.9e-14	99.73	98.42
PUNCA82TV	UniRef100_UPI00006CCA4E	hypothetical protein TTHERM_00283230; n=1; Tetrahymena thermophila SB210|Rep: hypothetical protein TTHERM_00283230	Tetrahymena thermophila SB210	4.6e-13	1.7e-83	3.2e-87	1.5e-87	NA
PUNAO26TV	UniRef100_Q01Y82	Strictosidine synthase precursor; n=1; Solibacter usitatus Ellin6076|Rep: Strictosidine synthase precursor	Solibacter usitatus (strain Ellin6076)	7.9e-13	2.7e-34	2.3e-38	6.7e-44	99.48	99.61
PUNDE95TV	UniRef100_Q31MI1	Oligopeptidase A; n=1; Synechococcus elongatus PCC 7942|Rep: Oligopeptidase A	Synechococcus sp. (strain PCC 7942) (Anacystis nidulans R2)	1.2e-12	9.2e-23	3.6e-22	9.8e-23	100	98.52
PUNAI39TV	UniRef100_UPI00015537C6	PREDICTED: hypothetical protein; n=1; Mus musculus|Rep: PREDICTED: hypothetical protein	Mus musculus	1.2e-12	4e-81	9.5e-88	5.9e-84	100	98.87
PUNAU91TV	UniRef100_A0AFC5	Thiamine-phosphate pyrophosphorylase; n=1; Listeria welshimeri serovar 6b str. SLCC5334|Rep: Thiamine-phosphate pyrophosphorylase	Listeria welshimeri serovar 6b (strain ATCC 35897 / DSM 20650 /SLCC5334)	1.5e-12	(NA)	(NA)	(NA)	99.64	98.23
PUNB688TV	UniRef100_Q5MGB6	ORF457; n=1; Phytophthora infestans|Rep: ORF457	Phytophthora infestans (Potato late blight fungus)	1.6e-12	4.2e-15	5.2e-16	1.2e-14	99.86	99.59
PUNBK93TVB	UniRef100_A6NG03	Uncharacterized protein MRPL1; n=1; Homo sapiens|Rep: Uncharacterized protein MRPL1	Homo sapiens (Human)	2.3e-12	(NA)	(NA)	(NA)	NA
PUNB442TV	UniRef100_UPI0000E498E0	PREDICTED: hypothetical protein, partial; n=1; Strongylocentrotus purpuratus|Rep: PREDICTED: hypothetical protein, partial	Strongylocentrotus purpuratus	2.3e-12	4e-81	5.2e-80	1.3e-81	99.84	100
PUNCV51TVC	UniRef100_A4HVU4	Phosphatidylinositol 3-kinase 2, putative; n=1; Leishmania infantum|Rep: Phosphatidylinositol 3-kinase 2, putative	Leishmania infantum	2.4e-12	1.4e-28	6.2e-29	1.8e-27	99.51	97.59
PUNAW85TV	UniRef100_Q5AGI5	Putative uncharacterized protein; n=1; Candida albicans|Rep: Putative uncharacterized protein	Candida albicans (Yeast)	2.4e-12	(NA)	(NA)	(NA)	NA
PUND728TVC	UniRef100_A6NCQ2	Uncharacterized protein ENSP00000348296; n=1; Homo sapiens|Rep: Uncharacterized protein ENSP00000348296	Homo sapiens (Human)	3e-12	(NA)	(NA)	(NA)	NA
PUND332TV	UniRef100_UPI000155F1EB	PREDICTED: similar to Nucleoporin 85kDa isoform 2; n=1; Equus caballus|Rep: PREDICTED: similar to Nucleoporin 85kDa isoform 2	Equus caballus	5e-12	4.2e-70	2.2e-72	6e-75	99.74	100
PUNBZ38TV	UniRef100_Q1AK02	Pepsinogen; n=1; Pagrus pagrus|Rep: Pepsinogen	Pagrus pagrus (Couch's sea bream) (Pagrus vulgaris)	5e-12	1.2e-58	5e-59	1.1e-61	100	100
PUNAP06TV	UniRef100_A2XYD9	Putative uncharacterized protein; n=1; Oryza sativa (indica cultivar-group)|Rep: Putative uncharacterized protein	Oryza sativa subsp. indica (Rice)	5.1e-12	5.1e-51	2.8e-49	8e-58	99.85	100
PUNB363TV	UniRef100_Q4Q3D8	Putative uncharacterized protein; n=1; Leishmania major|Rep: Putative uncharacterized protein	Leishmania major	6.8e-12	1.6e-29	1.1e-27	2.2e-29	99.6	98.42
PUNCK46TV	UniRef100_Q9F713	Orf122; n=1; Chlorobaculum tepidum|Rep: Orf122	Chlorobium tepidum	8.1e-12	(NA)	(NA)	(NA)	NA
PUNB639TV	UniRef100_A5ZQM1	Putative uncharacterized protein; n=1; Ruminococcus obeum ATCC 29174|Rep: Putative uncharacterized protein	Ruminococcus obeum ATCC 29174	8.1e-12	(NA)	(NA)	(NA)	NA
PUNAH07TV	UniRef100_A4ZHF3	ATP synthase F0 subunit 8; n=1; Phytophthora ramorum|Rep: ATP synthase F0 subunit 8	Phytophthora ramorum (Sudden oak death agent)	1e-11	(NA)	(NA)	(NA)	NA
PUND759TVC	UniRef100_Q6PH43	Wu:fi13g07 protein; n=1; Danio rerio|Rep: Wu:fi13g07 protein	Danio rerio (Zebrafish) (Brachydanio rerio)	1.1e-11	1.5e-46	5.8e-28	1.2e-11	NA
PUNC369TV	UniRef100_UPI00015537C6	PREDICTED: hypothetical protein; n=1; Mus musculus|Rep: PREDICTED: hypothetical protein	Mus musculus	1.1e-11	1.3e-36	8.9e-37	7.3e-38	99.27	98.56
PUNC338TV	UniRef100_A2DDP2	Viral A-type inclusion protein, putative; n=1; Trichomonas vaginalis G3|Rep: Viral A-type inclusion protein, putative	Trichomonas vaginalis G3	1.2e-11	1.3e-09	7.4e-10	7.4e-11	99.78	99.15
PUNBJ77TV	UniRef100_A5ZQM1	Putative uncharacterized protein; n=1; Ruminococcus obeum ATCC 29174|Rep: Putative uncharacterized protein	Ruminococcus obeum ATCC 29174	1.7e-11	(NA)	(NA)	(NA)	99.83	92.77
PUNBL45TVB	UniRef100_A4FEG6	Possible hydrolase; n=1; Saccharopolyspora erythraea NRRL 2338|Rep: Possible hydrolase	Saccharopolyspora erythraea (strain NRRL 23338)	1.9e-11	6.4e-30	(NA)	(NA)	100	99.46
PUNBW48TV	UniRef100_Q1SBH3	Putative uncharacterized protein; n=1; Medicago truncatula|Rep: Putative uncharacterized protein	Medicago truncatula (Barrel medic)	2.1e-11	1.7e-48	2.2e-47	2.4e-46	99.83	100
PUNB202TV	UniRef100_Q3BKI0	Putative uncharacterized protein; n=1; Magnetospirillum gryphiswaldense|Rep: Putative uncharacterized protein	Magnetospirillum gryphiswaldense	2.1e-11	(NA)	(NA)	(NA)	NA
PUNAD72TV	UniRef100_Q2QUI4	CCT motif family protein; n=1; Oryza sativa (japonica cultivar-group)|Rep: CCT motif family protein	Oryza sativa subsp. japonica (Rice)	2.8e-11	2.6e-45	2e-48	8.5e-44	99.84	96.75
PUNAB81TV	UniRef100_UPI0000498B14	exosome complex exonuclease; n=1; Entamoeba histolytica HM-1:IMSS|Rep: exosome complex exonuclease	Entamoeba histolytica HM-1:IMSS	2.8e-11	5.7e-50	1.2e-48	(NA)	99.51	97.83
PUNCM26TV	UniRef100_Q501Q8	MGC99195 protein; n=1; Xenopus laevis|Rep: MGC99195 protein	Xenopus laevis (African clawed frog)	3.1e-11	5e-15	1.2e-18	3e-21	99.85	100
PUNAH31TV	UniRef100_A4LXD8	Putative uncharacterized protein precursor; n=1; Geobacter bemidjiensis Bem|Rep: Putative uncharacterized protein precursor	Geobacter bemidjiensis Bem	3.3e-11	(NA)	(NA)	9.4e-06	NA
PUNAF43TV	UniRef100_Q8GUI7	Putative uncharacterized protein; n=1; Arabidopsis thaliana|Rep: Putative uncharacterized protein	Arabidopsis thaliana (Mouse-ear cress)	3.3e-11	1.9e-17	9.2e-16	1.7e-16	NA
PUNA485TV	UniRef100_Q7PNK5	ENSANGP00000021413; n=1; Anopheles gambiae str. PEST|Rep: ENSANGP00000021413	Anopheles gambiae str. PEST	3.6e-11	2.4e-85	8.5e-87	3.4e-88	99.77	98.84
PUNBR50TV	UniRef100_Q7M4A3	Spermatid-specific protein T2 precursor; n=1; Loligo pealei|Rep: Spermatid-specific protein T2 precursor	Loligo pealeii (Longfin squid)	4.4e-11	9.1e-35	1.7e-34	9.8e-35	99.55	99.77
PUNB926TV	UniRef100_UPI000150AAD7	Kelch motif family protein; n=1; Tetrahymena thermophila SB210|Rep: Kelch motif family protein	Tetrahymena thermophila SB210	5.8e-11	2.9e-23	1.9e-21	7.7e-11	100	99.78
PUNAK46TV	UniRef100_UPI00015537C6	PREDICTED: hypothetical protein; n=1; Mus musculus|Rep: PREDICTED: hypothetical protein	Mus musculus	6.2e-11	4.4e-38	1.9e-34	7.6e-41	99.86	100
PUNB230TV	UniRef100_Q4DTP6	Serine carboxypeptidase (CBP1), putative; n=1; Trypanosoma cruzi|Rep: Serine carboxypeptidase (CBP1), putative	Trypanosoma cruzi	7.2e-11	1e-18	8.3e-20	1.1e-19	99.55	100
PUNAW29TV	UniRef100_Q2PF05	Putative uncharacterized protein; n=1; Trifolium pratense|Rep: Putative uncharacterized protein	Trifolium pratense (Red clover)	8.4e-11	1.9e-23	2.4e-59	1.1e-57	99.86	98.48
PUND739TVC	UniRef100_A5ZQM1	Putative uncharacterized protein; n=1; Ruminococcus obeum ATCC 29174|Rep: Putative uncharacterized protein	Ruminococcus obeum ATCC 29174	9.4e-11	(NA)	(NA)	(NA)	NA
PUNDA06TV	UniRef100_Q75AP0	ADL118Cp; n=1; Eremothecium gossypii|Rep: ADL118Cp	Ashbya gossypii (Yeast) (Eremothecium gossypii)	1e-10	4.3e-109	3e-107	1.3e-113	100	93.31
PUNC240TV	UniRef100_Q7XPW3	OSJNBa0032F06.18 protein; n=1; Oryza sativa (japonica cultivar-group)|Rep: OSJNBa0032F06.18 protein	Oryza sativa subsp. japonica (Rice)	1.1e-10	6.9e-45	(NA)	9.4e-38	100	98.93
PUNC773TV	UniRef100_Q7XIP8	Basal transcription factor SNAPc large chain SNAP190-like protein; n=1; Oryza sativa (japonica cultivar-group)|Rep: Basal transcription factor SNAPc large chain SNAP190-like protein	Oryza sativa subsp. japonica (Rice)	1.2e-10	7.2e-66	8.6e-71	1.5e-69	100	99.66
PUNBW42TV	UniRef100_O70152	Dolichol-phosphate mannosyltransferase; n=2; Mus musculus|Rep: Dolichol-phosphate mannosyltransferase	Mus musculus (Mouse)	1.2e-10	2.1e-18	1.5e-18	6.7e-19	99.57	100
PUNBG36TV	UniRef100_Q6X0M1	Putative uncharacterized protein; n=1; Phytophthora sojae|Rep: Putative uncharacterized protein	Phytophthora sojae	1.2e-10	2.4e-06	1.7e-14	5.1e-13	99.38	98.62
PUNB879TV	UniRef100_A4GND9	Sperm acrosomal protein; n=1; Urechis caupo|Rep: Sperm acrosomal protein	Urechis caupo (Innkeeper worm) (Spoonworm)	1.4e-10	4.4e-82	2.5e-78	1.2e-83	99.76	99.88
PUNBI73TV	UniRef100_Q6GNY7	Lysosomal thioesterase PPT2-B precursor; n=1; Xenopus laevis|Rep: Lysosomal thioesterase PPT2-B precursor	Xenopus laevis (African clawed frog)	1.7e-10	5.3e-31	1.5e-32	3.4e-33	99.82	98.37
PUNAR65TV	UniRef100_Q2PG36	Putative uncharacterized protein; n=1; Macaca fascicularis|Rep: Putative uncharacterized protein	Macaca fascicularis (Crab eating macaque) (Cynomolgus monkey)	2e-10	7.6e-20	2.9e-20	5.9e-20	99.57	95.9
PUNBN61TVB	UniRef100_UPI0000D5696B	PREDICTED: similar to CG18143-PA; n=1; Tribolium castaneum|Rep: PREDICTED: similar to CG18143-PA	Tribolium castaneum	2.1e-10	3.7e-30	4.7e-31	7.2e-31	99.64	99.82
PUNC878TV	UniRef100_UPI0000447E97	PREDICTED: similar to human P5 isoform 2; n=3; Gallus gallus|Rep: PREDICTED: similar to human P5 isoform 2	Gallus gallus	2.2e-10	4.4e-34	1e-33	7.7e-34	98.83	100
PUNBY33TV	UniRef100_Q8CXP5	33 kDa chaperonin; n=1; Oceanobacillus iheyensis|Rep: 33 kDa chaperonin	Oceanobacillus iheyensis	2.2e-10	4e-33	2.1e-35	9.3e-36	100	98.4
PUNAS16TV	UniRef100_UPI0000D57503	PREDICTED: similar to CG13902-PA; n=1; Tribolium castaneum|Rep: PREDICTED: similar to CG13902-PA	Tribolium castaneum	2.2e-10	2.2e-16	1.2e-17	8.5e-18	100	98.2
PUNCL90TV	UniRef100_A1HXW0	Putative uncharacterized protein; n=1; Anaeromyxobacter sp. Fw109-5|Rep: Putative uncharacterized protein	Anaeromyxobacter sp. Fw109-5	2.9e-10	4.2e-31	3.9e-30	8.2e-31	99.84	100
PUNAS43TV	UniRef100_UPI0000ECD483	UPI0000ECD483 related cluster; n=1; Gallus gallus|Rep: unknown	Gallus gallus	4e-10	(NA)	(NA)	(NA)	NA
PUNBJ56TV	UniRef100_Q06VE0	Putative uncharacterized protein; n=1; Trichoplusia ni ascovirus 2c|Rep: Putative uncharacterized protein	Trichoplusia ni ascovirus 2c	4.4e-10	3.6e-20	2.5e-21	4.6e-24	99.86	100
PUNCO27TV	UniRef100_Q4QFM2	Kinesin K39, putative; n=1; Leishmania major|Rep: Kinesin K39, putative	Leishmania major	5.1e-10	1.9e-26	1.7e-47	5.4e-49	99.68	98.52
PUNB647TV	UniRef100_Q5K964	Putative uncharacterized protein; n=1; Filobasidiella neoformans|Rep: Putative uncharacterized protein	Cryptococcus neoformans (Filobasidiella neoformans)	6.3e-10	1.4e-67	8.3e-64	1.2e-67	99.75	98.88
PUNAP02TV	UniRef100_A4ZHA9	Orf217; n=1; Phytophthora sojae|Rep: Orf217	Phytophthora sojae	6.5e-10	(NA)	(NA)	(NA)	NA
PUND433TV	UniRef100_Q52VA0	NADH dehydrogenase subunit 11; n=1; Phytophthora infestans|Rep: NADH dehydrogenase subunit 11	Phytophthora infestans (Potato late blight fungus)	1.2e-09	(NA)	(NA)	(NA)	NA
PUNAP16TV	UniRef100_Q2S5A6	Homoserine O-acetyltransferase; n=1; Salinibacter ruber DSM 13855|Rep: Homoserine O-acetyltransferase	Salinibacter ruber (strain DSM 13855)	1.2e-09	1.9e-17	2.7e-18	2.8e-17	99.66	100
PUNAA95TV	UniRef100_Q6H4M5	Putative uncharacterized protein P0461D06.6; n=1; Oryza sativa (japonica cultivar-group)|Rep: Putative uncharacterized protein P0461D06.6	Oryza sativa subsp. japonica (Rice)	1.4e-09	9.8e-62	8.4e-48	8.2e-62	99.8	97.65
PUNCQ61TV	UniRef100_UPI00015539A6	PREDICTED: hypothetical protein; n=1; Mus musculus|Rep: PREDICTED: hypothetical protein	Mus musculus	1.5e-09	4.6e-87	5.5e-88	6.9e-88	99.88	98.92
PUNCY47TV	UniRef100_UPI0000583CE0	PREDICTED: similar to Phosphatidylinositol glycan, class K; n=1; Strongylocentrotus purpuratus|Rep: PREDICTED: similar to Phosphatidylinositol glycan, class K	Strongylocentrotus purpuratus	1.6e-09	1.3e-14	3.7e-15	1.3e-14	98.82	100
PUNA663TV	UniRef100_UPI0000E812F3	PREDICTED: similar to dysferlin-interacting protein 1; n=2; Gallus gallus|Rep: PREDICTED: similar to dysferlin-interacting protein 1	Gallus gallus	1.7e-09	3.6e-71	3e-75	3.5e-63	99.58	99.72
PUNB130TV	UniRef100_A0N0G7	Elongation factor alpha-like protein; n=2; Blastocladiella emersonii|Rep: Elongation factor alpha-like protein	Blastocladiella emersonii (Aquatic fungus)	1.8e-09	(NA)	(NA)	(NA)	99.15	98.6
PUNCM22TV	UniRef100_A6RDA9	Predicted protein; n=1; Ajellomyces capsulatus NAm1|Rep: Predicted protein	Ajellomyces capsulatus NAm1	2.2e-09	1.3e-10	2.2e-47	4e-46	99.86	99.59
PUNB637TV	UniRef100_Q1R656	Putative uncharacterized protein; n=1; Escherichia coli UTI89|Rep: Putative uncharacterized protein	Escherichia coli (strain UTI89 / UPEC)	2.2e-09	(NA)	(NA)	(NA)	NA
PUNB024TV	UniRef100_UPI000069E133	Dek-prov protein.; n=1; Xenopus tropicalis|Rep: Dek-prov protein.	Xenopus tropicalis	2.4e-09	1.9e-15	4.3e-16	9.8e-19	100	98.51
PUNBK78TVB	UniRef100_Q7RVV7	Putative uncharacterized protein NCU03637.1; n=1; Neurospora crassa|Rep: Putative uncharacterized protein NCU03637.1	Neurospora crassa	2.7e-09	2e-17	4.8e-17	4.2e-17	100	100
PUND062TV	UniRef100_UPI0000E4865F	PREDICTED: similar to ATP-binding cassette C5 splicing variant A; n=3; Strongylocentrotus purpuratus|Rep: PREDICTED: similar to ATP-binding cassette C5 splicing variant A	Strongylocentrotus purpuratus	2.8e-09	5.2e-10	2.1e-10	8.6e-11	100	99.62
PUNB405TV	UniRef100_A4ZHB3	Ribosomal protein L6; n=1; Phytophthora sojae|Rep: Ribosomal protein L6	Phytophthora sojae	2.9e-09	(NA)	(NA)	(NA)	NA
PUNA527TV	UniRef100_A6SLF1	Putative uncharacterized protein; n=1; Botryotinia fuckeliana B05.10|Rep: Putative uncharacterized protein	Botryotinia fuckeliana B05.10	3.9e-09	3.8e-39	2.2e-56	7.9e-57	99.62	99.81
PUNBC96TV	UniRef100_Q6MCE2	Putative uncharacterized protein; n=1; Candidatus Protochlamydia amoebophila UWE25|Rep: Putative uncharacterized protein	Protochlamydia amoebophila (strain UWE25)	4.2e-09	1.4e-24	2.5e-22	7.1e-23	99.54	96.42
PUNB070TV	UniRef100_A2Z089	Putative uncharacterized protein; n=1; Oryza sativa (indica cultivar-group)|Rep: Putative uncharacterized protein	Oryza sativa subsp. indica (Rice)	4.6e-09	9.7e-30	3.2e-32	5.4e-33	99.74	98.98
PUNCM72TV	UniRef100_Q9QJ16	Immediate-early protein 2; n=1; Human herpesvirus 6 strain Z29|Rep: Immediate-early protein 2	Human herpesvirus 6B (strain Z29) (HHV-6 variant B) (Human Blymphotropic virus)	5e-09	7.8e-37	9.6e-26	7.1e-37	100	99.6
PUNBL39TVB	UniRef100_Q54ND5	Putative uncharacterized protein; n=1; Dictyostelium discoideum AX4|Rep: Putative uncharacterized protein	Dictyostelium discoideum AX4	5e-09	1e-27	4.7e-21	2.4e-27	NA
PUNB381TV	UniRef100_Q91LX9	ORF73; n=1; Human herpesvirus 8|Rep: ORF73	Human herpesvirus 8 (HHV-8) (Kaposi's sarcoma-associated herpesvirus)	5.7e-09	5.2e-39	3.4e-40	4.5e-41	99.84	98.62
PUNC105TV	UniRef100_UPI0000F2EAE1	PREDICTED: hypothetical protein; n=1; Monodelphis domestica|Rep: PREDICTED: hypothetical protein	Monodelphis domestica	6.7e-09	(NA)	(NA)	6.6e-08	99.84	99.84
PUNAE06TV	UniRef100_A6N1H4	Retrotransposon protein; n=1; Oryza sativa (indica cultivar-group)|Rep: Retrotransposon protein	Oryza sativa subsp. indica (Rice)	6.9e-09	(NA)	(NA)	(NA)	NA
PUNB964TV	UniRef100_Q9ZU69	Putative vicilin storage protein; n=1; Arabidopsis thaliana|Rep: Putative vicilin storage protein	Arabidopsis thaliana (Mouse-ear cress)	7.4e-09	3.2e-15	1.5e-32	6.7e-19	99.66	99.83
PUNCS51TVC	UniRef100_UPI000069DDA2	6-phosphofructo-2-kinase/fructose-2,6-biphosphatase 2 (6PF-2-K/Fru- 2,6-P2ASE heart-type isozyme) (PFK-2/FBPase-2) [Includes: 6- phosphofructo-2-kinase (EC 2.7.1.105); Fructose-2,6-bisphosphatase (EC 3.1.3.46)].; n=1; Xenopus tropicalis|Rep: 6-phosphofructo-2-kinase/fructose-2,6-biphosphatase 2 (6PF-2-K/Fru- 2,6-P2ASE heart-type isozyme) (PFK-2/FBPase-2) [Includes: 6- phosphofructo-2-kinase (EC 2…	Xenopus tropicalis	7.5e-09	1.7e-27	5e-28	8.2e-26	100	100
PUNBP03TV	UniRef100_Q4RQS5	Chromosome 2 SCAF15004, whole genome shotgun sequence; n=1; Tetraodon nigroviridis|Rep: Chromosome 2 SCAF15004, whole genome shotgun sequence	Tetraodon nigroviridis (Green puffer)	7.5e-09	3.7e-30	1.1e-31	2e-30	99.73	100
PUNC319TV	UniRef100_Q5MGB4	Transposase; n=1; Phytophthora infestans|Rep: Transposase	Phytophthora infestans (Potato late blight fungus)	8.4e-09	8.7e-19	5.9e-17	1.1e-29	100	98.57
PUND292TV	UniRef100_UPI00015539A6	PREDICTED: hypothetical protein; n=1; Mus musculus|Rep: PREDICTED: hypothetical protein	Mus musculus	1.1e-08	1.5e-42	7.3e-48	5.5e-39	99.25	100
PUNCC53TV	UniRef100_Q2IIH7	PE-PGRS family protein; n=1; Anaeromyxobacter dehalogenans 2CP-C|Rep: PE-PGRS family protein	Anaeromyxobacter dehalogenans (strain 2CP-C)	1.1e-08	3.5e-34	1.4e-43	8.4e-44	99.49	100
PUNA933TV	UniRef100_Q8WTJ6	Putative uncharacterized protein; n=1; Caenorhabditis elegans|Rep: Putative uncharacterized protein	Caenorhabditis elegans	1.2e-08	7.6e-11	7e-07	1.4e-10	NA
PUNBJ45TV	UniRef100_Q4FX64	Proteophosphoglycan ppg3, putative; n=1; Leishmania major strain Friedlin|Rep: Proteophosphoglycan ppg3, putative	Leishmania major strain Friedlin	1.3e-08	1.7e-40	7.1e-32	2.4e-41	99.65	97.93
PUNB141TV	UniRef100_UPI0000015AD3	Homolog of Gallus gallus Serine/threonine-protein kinase SNF1-like kinase 2 (EC 2.7.1.37) (Qin- induced kinase).; n=1; Takifugu rubripes|Rep: Homolog of Gallus gallus Serine/threonine-protein kinase SNF1-like kinase 2 (EC 2.7.1.37) (Qin- induced kinase).	Takifugu rubripes	1.3e-08	2.4e-19	2.6e-21	2.2e-20	99.52	100
PUNBG22TV	UniRef100_Q9QJ16	Immediate-early protein 2; n=1; Human herpesvirus 6 strain Z29|Rep: Immediate-early protein 2	Human herpesvirus 6B (strain Z29) (HHV-6 variant B) (Human Blymphotropic virus)	1.4e-08	2.8e-64	6.4e-66	6.3e-64	99.87	98.72
PUNAX55TV	UniRef100_A0BFP5	Chromosome undetermined scaffold_104, whole genome shotgun sequence; n=1; Paramecium tetraurelia|Rep: Chromosome undetermined scaffold_104, whole genome shotgun sequence	Paramecium tetraurelia	1.5e-08	4.5e-47	4.2e-51	3e-48	NA
PUNDB56TV	UniRef100_Q84L14	Cap-binding protein CBP20; n=1; Oryza sativa (japonica cultivar-group)|Rep: Cap-binding protein CBP20	Oryza sativa subsp. japonica (Rice)	1.6e-08	1.7e-26	5.5e-12	8.8e-09	99.59	98.2
PUND868TV	UniRef100_Q4V987	Zgc:91965 protein; n=1; Danio rerio|Rep: Zgc:91965 protein	Danio rerio (Zebrafish) (Brachydanio rerio)	1.7e-08	1.8e-62	2e-62	3.5e-61	100	100
PUNA953TV	UniRef100_Q1BDZ6	Phospholipase D/Transphosphatidylase; n=1; Mycobacterium sp. MCS|Rep: Phospholipase D/Transphosphatidylase	Mycobacterium sp. (strain MCS)	1.7e-08	3.5e-26	1.1e-26	1.4e-26	99.59	98
PUNC056TV	UniRef100_A4HM87	Proteophosphoglycan ppg4; n=1; Leishmania braziliensis|Rep: Proteophosphoglycan ppg4	Leishmania braziliensis	1.8e-08	3.4e-06	3.1e-08	1e-07	99.87	98.01
PUNB093TV	UniRef100_Q0CIW8	Putative uncharacterized protein; n=1; Aspergillus terreus NIH2624|Rep: Putative uncharacterized protein	Aspergillus terreus (strain NIH 2624)	1.8e-08	6.4e-19	1.7e-17	6.1e-18	99.3	100
PUNCW68TV	UniRef100_A5P9I4	30S ribosomal protein S9P; n=1; Erythrobacter sp. SD-21|Rep: 30S ribosomal protein S9P	Erythrobacter sp. SD-21	2e-08	1.1e-23	1.4e-24	5e-23	NA
PUNBX14TV	UniRef100_Q1RV36	Ribosomal protein L19e; n=1; Medicago truncatula|Rep: Ribosomal protein L19e	Medicago truncatula (Barrel medic)	2e-08	2.2e-16	2e-14	1.5e-16	100	91.53
PUND837TV	UniRef100_Q1RL37	Zinc finger protein; n=1; Ciona intestinalis|Rep: Zinc finger protein	Ciona intestinalis (Transparent sea squirt)	2.1e-08	3.3e-73	6.4e-08	7.7e-08	99.4	99.85
PUND315TV	UniRef100_Q0CRB9	Putative uncharacterized protein; n=1; Aspergillus terreus NIH2624|Rep: Putative uncharacterized protein	Aspergillus terreus (strain NIH 2624)	2.1e-08	9.4e-24	1e-23	3.3e-26	99.72	99.58
PUNC079TV	UniRef100_UPI00015537C6	PREDICTED: hypothetical protein; n=1; Mus musculus|Rep: PREDICTED: hypothetical protein	Mus musculus	2.4e-08	(NA)	(NA)	(NA)	99.86	100
PUNCK95TV	UniRef100_UPI0000457044	CDNA FLJ46366 fis, clone TESTI4051388.; n=1; Homo sapiens|Rep: CDNA FLJ46366 fis, clone TESTI4051388.	Homo sapiens	2.6e-08	(NA)	(NA)	2.8e-06	99.62	96.03
PUNAK49TV	UniRef100_Q2N058	Elicitin-like protein SOL2A; n=1; Phytophthora sojae|Rep: Elicitin-like protein SOL2A	Phytophthora sojae	2.7e-08	4.6e-09	2.1e-08	1.1e-10	99.61	98.73
PUND830TV	UniRef100_UPI00015537C6	PREDICTED: hypothetical protein; n=1; Mus musculus|Rep: PREDICTED: hypothetical protein	Mus musculus	3.1e-08	8.6e-29	1.1e-26	5.3e-27	100	90.85
PUNCP04TV	UniRef100_A4QMB0	ORF64d; n=1; Pinus koraiensis|Rep: ORF64d	Pinus koraiensis (Korean pine)	3.3e-08	(NA)	(NA)	(NA)	NA
PUNBG51TV	UniRef100_Q3EAM0	Protein At3g51370; n=1; Arabidopsis thaliana|Rep: Protein At3g51370	Arabidopsis thaliana (Mouse-ear cress)	4e-08	7.3e-40	8.8e-40	6.1e-41	NA
PUNC873TV	UniRef100_Q6CQE5	Protein TAR1; n=2; Kluyveromyces lactis|Rep: Protein TAR1	Kluyveromyces lactis (Yeast) (Candida sphaerica)	4.2e-08	(NA)	9.4e-17	1.5e-16	NA
PUNCH31TV	UniRef100_UPI0000F2C690	PREDICTED: hypothetical protein; n=1; Monodelphis domestica|Rep: PREDICTED: hypothetical protein	Monodelphis domestica	4.4e-08	1.6e-22	2.2e-43	3.1e-41	NA
PUNAJ70TV	UniRef100_UPI0000141A8E	tetra-peptide repeat homeobox-like (TPRXL) on chromosome 3; n=1; Homo sapiens|Rep: tetra-peptide repeat homeobox-like (TPRXL) on chromosome 3	Homo sapiens	4.4e-08	4.3e-07	1.8e-08	(NA)	99.88	100
PUNB336TV	UniRef100_UPI0001552BEA	PREDICTED: hypothetical protein; n=1; Mus musculus|Rep: PREDICTED: hypothetical protein	Mus musculus	4.8e-08	(NA)	(NA)	2.1e-06	NA
PUNAN43TV	UniRef100_UPI00005A516D	PREDICTED: hypothetical protein XP_855920; n=1; Canis lupus familiaris|Rep: PREDICTED: hypothetical protein XP_855920	Canis familiaris	4.8e-08	2.3e-35	1.4e-35	2.4e-37	99.74	100
PUNEI12TVB	UniRef100_Q0U2F7	Putative uncharacterized protein; n=1; Phaeosphaeria nodorum|Rep: Putative uncharacterized protein	Phaeosphaeria nodorum (Septoria nodorum)	5.4e-08	(NA)	1.7e-10	2.1e-10	99.58	96.36
PUNB567TV	UniRef100_UPI0000DA3508	PREDICTED: hypothetical protein; n=1; Rattus norvegicus|Rep: PREDICTED: hypothetical protein	Rattus norvegicus	5.4e-08	4.8e-21	2.8e-20	5.8e-22	99.66	99.66
PUNC370TV	UniRef100_Q95YF6	MSP-1; n=1; Mizuhopecten yessoensis|Rep: MSP-1	Patinopecten yessoensis (Ezo giant scallop) (Yesso scallop)	5.5e-08	3.5e-11	4.3e-16	9.5e-14	99.5	95.58
PUNAA62TV	UniRef100_Q0CE68	Putative uncharacterized protein; n=1; Aspergillus terreus NIH2624|Rep: Putative uncharacterized protein	Aspergillus terreus (strain NIH 2624)	6.8e-08	1.6e-13	8.8e-14	4e-14	100	100
PUNBJ64TV	UniRef100_A0DMS3	Chromosome undetermined scaffold_57, whole genome shotgun sequence; n=1; Paramecium tetraurelia|Rep: Chromosome undetermined scaffold_57, whole genome shotgun sequence	Paramecium tetraurelia	7e-08	1.5e-52	8.5e-55	3.3e-54	99.5	100
PUNCH25TV	UniRef100_A2EYA1	Viral A-type inclusion protein, putative; n=1; Trichomonas vaginalis G3|Rep: Viral A-type inclusion protein, putative	Trichomonas vaginalis G3	7.6e-08	1.9e-08	7.4e-13	2.9e-13	NA
PUNAQ89TV	UniRef100_Q3JG96	Putative uncharacterized protein; n=1; Burkholderia pseudomallei 1710b|Rep: Putative uncharacterized protein	Burkholderia pseudomallei (strain 1710b)	8.5e-08	3.9e-35	(NA)	1.4e-34	100	97.47
PUNAN18TV	UniRef100_UPI0000DA3508	PREDICTED: hypothetical protein; n=1; Rattus norvegicus|Rep: PREDICTED: hypothetical protein	Rattus norvegicus	9e-08	6.9e-06	3.9e-07	5.8e-20	99.42	100
PUNBI48TV	UniRef100_Q9VR49	CG3047-PA; n=1; Drosophila melanogaster|Rep: CG3047-PA	Drosophila melanogaster (Fruit fly)	9.2e-08	5.8e-45	8.7e-25	6e-47	99.81	98.36
PUNAI83TV	UniRef100_A3XLK7	Folate hydrolase-like protein; n=1; Leeuwenhoekiella blandensis MED217|Rep: Folate hydrolase-like protein	Leeuwenhoekiella blandensis MED217	9.3e-08	5.4e-19	1.1e-20	2.5e-19	100	100
PUNAG85TV	UniRef100_UPI0000F2CB7E	PREDICTED: hypothetical protein; n=1; Monodelphis domestica|Rep: PREDICTED: hypothetical protein	Monodelphis domestica	1.1e-07	1.4e-49	3.5e-50	2.6e-49	100	100
PUNAB78TV	UniRef100_Q6DKM3	MGC82375 protein; n=1; Xenopus laevis|Rep: MGC82375 protein	Xenopus laevis (African clawed frog)	1.1e-07	1.1e-12	5.4e-12	9.5e-13	NA
PUNAB64TV	UniRef100_Q54RK7	Nipped-B protein; n=1; Dictyostelium discoideum AX4|Rep: Nipped-B protein	Dictyostelium discoideum AX4	1.2e-07	1.3e-28	(NA)	(NA)	99.62	99.81
PUND342TV	UniRef100_Q5NXH9	Putative uncharacterized protein; n=1; Azoarcus sp. EbN1|Rep: Putative uncharacterized protein	Azoarcus sp. (strain EbN1) (Aromatoleum aromaticum (strain EbN1))	1.5e-07	1.7e-24	2.4e-20	2.9e-18	100	100
PUNC869TV	UniRef100_Q7XYZ0	Histone H3; n=1; Griffithsia japonica|Rep: Histone H3	Griffithsia japonica (Red alga)	2.3e-07	8.2e-10	5.7e-10	6.9e-10	99.33	100
PUNBL37TVB	UniRef100_Q9URW6	Actin cortical patch component Lsb4; n=1; Schizosaccharomyces pombe|Rep: Actin cortical patch component Lsb4	Schizosaccharomyces pombe (Fission yeast)	2.3e-07	4.2e-34	7.4e-29	6.9e-30	100	100
PUNCQ15TV	UniRef100_Q7R4H8	GLP_49_64409_65443; n=1; Giardia lamblia ATCC 50803|Rep: GLP_49_64409_65443	Giardia lamblia ATCC 50803	2.6e-07	1.8e-28	9e-28	5.3e-28	NA
PUNC440TV	UniRef100_Q76I94	PHCLF3; n=1; Petunia x hybrida|Rep: PHCLF3	Petunia hybrida (Petunia)	2.6e-07	3.3e-09	2.9e-14	9.1e-08	100	98.19
PUNAX39TV	UniRef100_Q8J2S6	Putative uncharacterized protein; n=1; Gibberella fujikuroi|Rep: Putative uncharacterized protein	Gibberella fujikuroi (Bakanae and foot rot disease fungus) (Fusariummoniliforme)	3.2e-07	4.3e-20	1.7e-19	1.4e-16	99.8	100
PUNBI74TV	UniRef100_Q3JFY3	200 kDa antigen p200, putative; n=1; Burkholderia pseudomallei 1710b|Rep: 200 kDa antigen p200, putative	Burkholderia pseudomallei (strain 1710b)	3.5e-07	(NA)	(NA)	2e-12	NA
PUNAR89TV	UniRef100_UPI00015537C6	PREDICTED: hypothetical protein; n=1; Mus musculus|Rep: PREDICTED: hypothetical protein	Mus musculus	3.5e-07	1.5e-62	5.5e-63	1.1e-49	99.49	100
PUNAG54TV	UniRef100_A4BE76	Putative uncharacterized protein; n=1; Reinekea sp. MED297|Rep: Putative uncharacterized protein	Reinekea sp. MED297	3.7e-07	1.2e-08	1.1e-07	2.1e-08	NA
PUNCK81TV	UniRef100_Q9AVE1	SRKa; n=2; Arabidopsis lyrata|Rep: SRKa	Arabidopsis lyrata (Lyre-leaved rock-cress)	3.9e-07	3.3e-38	1e-37	6.7e-37	99.86	98.79
PUNBN88TVB	UniRef100_Q1DGG3	RNA binding motif protein; n=1; Aedes aegypti|Rep: RNA binding motif protein	Aedes aegypti (Yellowfever mosquito)	4.2e-07	6.6e-24	2.5e-23	4.2e-24	100	100
PUNBW73TV	UniRef100_UPI0000F1DC99	PREDICTED: hypothetical protein; n=1; Danio rerio|Rep: PREDICTED: hypothetical protein	Danio rerio	4.8e-07	1.8e-53	4.4e-51	2.8e-54	NA
PUNA854TV	UniRef100_UPI0000DD800E	PREDICTED: hypothetical protein; n=1; Homo sapiens|Rep: PREDICTED: hypothetical protein	Homo sapiens	5.1e-07	1.5e-14	4.4e-15	1.1e-13	99.62	100
PUNA645TV	UniRef100_Q2P8F8	Hydrolase; n=2; Xanthomonas oryzae pv. oryzae|Rep: Hydrolase	Xanthomonas oryzae pv. oryzae (strain MAFF 311018)	5.5e-07	4e-33	1.5e-32	1.8e-34	NA
PUNDF81TV	UniRef100_A1ZUU7	Oxidoreductase; n=1; Microscilla marina ATCC 23134|Rep: Oxidoreductase	Microscilla marina ATCC 23134	6e-07	5.8e-25	3.7e-24	3.8e-25	100	97.92
PUNBQ42TV	UniRef100_Q869N6	Similar to Leptospira interrogans serovar lai str. 56601. Enoyl-CoA hydratase; n=2; Dictyostelium discoideum|Rep: Similar to Leptospira interrogans serovar lai str. 56601. Enoyl-CoA hydratase	Dictyostelium discoideum (Slime mold)	6.1e-07	(NA)	(NA)	(NA)	99.66	100
PUNA677TV	UniRef100_A1HW78	LigA precursor; n=1; Anaeromyxobacter sp. Fw109-5|Rep: LigA precursor	Anaeromyxobacter sp. Fw109-5	7.5e-07	(NA)	(NA)	2.6e-06	99.89	98.73
PUNAA39TV	UniRef100_Q6ZPB2	CDNA FLJ26134 fis, clone TMS03713; n=1; Homo sapiens|Rep: CDNA FLJ26134 fis, clone TMS03713	Homo sapiens (Human)	7.8e-07	(NA)	(NA)	(NA)	NA
PUNEI19TP	UniRef100_UPI00006613ED	Homolog of Homo sapiens PREDICTED similar to periaxin-like protein; n=1; Takifugu rubripes|Rep: Homolog of Homo sapiens PREDICTED similar to periaxin-like protein	Takifugu rubripes	8e-07	5.5e-36	5.6e-25	8.4e-35	99.75	98.66
PUNBI25TV	UniRef100_A3HFM4	Poly(Hydroxyalkanoate) granule-associated protein; n=1; Pseudomonas putida GB-1|Rep: Poly(Hydroxyalkanoate) granule-associated protein	Pseudomonas putida (strain GB-1)	9.2e-07	3.3e-07	4.2e-14	2.8e-13	99.74	98.72
PUNAY81TV	UniRef100_A4GND9	Sperm acrosomal protein; n=1; Urechis caupo|Rep: Sperm acrosomal protein	Urechis caupo (Innkeeper worm) (Spoonworm)	1.3e-06	8.1e-52	2.7e-51	3.7e-50	99.87	99.74
PUNAR19TV	UniRef100_UPI00004566B5	CTG26 alternate open reading frame; n=1; Homo sapiens|Rep: CTG26 alternate open reading frame	Homo sapiens	1.4e-06	1.2e-43	2e-27	2.6e-27	99.6	98.03
PUNC990TV	UniRef100_A1I2Y3	Periplasmic binding protein precursor; n=1; Anaeromyxobacter sp. Fw109-5|Rep: Periplasmic binding protein precursor	Anaeromyxobacter sp. Fw109-5	1.5e-06	1.7e-16	3.2e-16	1.4e-18	99.83	100
PUNAC19TV	UniRef100_Q4RGL2	Chromosome undetermined SCAF15099, whole genome shotgun sequence; n=1; Tetraodon nigroviridis|Rep: Chromosome undetermined SCAF15099, whole genome shotgun sequence	Tetraodon nigroviridis (Green puffer)	1.6e-06	2.1e-13	1.4e-13	1.7e-13	100	93.25
PUNA461TV	UniRef100_Q3MJK8	Cement protein 3B variant 2; n=1; Phragmatopoma californica|Rep: Cement protein 3B variant 2	Phragmatopoma californica	1.7e-06	2.1e-32	3.7e-36	1.2e-37	99.87	100
PUNAS54TV	UniRef100_UPI0000F20B1B	PREDICTED: hypothetical protein; n=1; Danio rerio|Rep: PREDICTED: hypothetical protein	Danio rerio	1.8e-06	3.5e-09	7.4e-09	(NA)	100	100
PUNAS04TV	UniRef100_Q9NKR8	Putative uncharacterized protein; n=1; Leishmania major|Rep: Putative uncharacterized protein	Leishmania major	1.9e-06	5.8e-35	3.5e-33	3.7e-20	99.75	97.76
PUNBS08TV	UniRef100_A1UWW2	RemN protein; n=3; Burkholderia|Rep: RemN protein	Burkholderia mallei SAVP1	2e-06	3e-28	2.8e-28	2.1e-27	99.69	100
PUNBZ12TV	UniRef100_Q572J9	Putative uncharacterized protein; n=1; Phytophthora infestans|Rep: Putative uncharacterized protein	Phytophthora infestans (Potato late blight fungus)	2.1e-06	4.4e-10	(NA)	7.7e-07	99.83	100
PUNAJ86TV	UniRef100_Q9VY47	CG33249-PA; n=1; Drosophila melanogaster|Rep: CG33249-PA	Drosophila melanogaster (Fruit fly)	2.2e-06	1.4e-27	9.8e-28	1.2e-27	100	99.74
PUNCR45TV	UniRef100_Q4RGL2	Chromosome undetermined SCAF15099, whole genome shotgun sequence; n=1; Tetraodon nigroviridis|Rep: Chromosome undetermined SCAF15099, whole genome shotgun sequence	Tetraodon nigroviridis (Green puffer)	2.6e-06	5.4e-13	3.8e-13	9.5e-13	100	100
PUNC923TV	UniRef100_Q2N0D6	Elicitin-like protein RAL10B; n=1; Phytophthora ramorum|Rep: Elicitin-like protein RAL10B	Phytophthora ramorum (Sudden oak death agent)	2.6e-06	1.6e-13	7.7e-15	2.4e-12	99.83	100
PUNB258TV	UniRef100_Q9SIY2	Expressed protein; n=1; Arabidopsis thaliana|Rep: Expressed protein	Arabidopsis thaliana (Mouse-ear cress)	2.6e-06	3.6e-27	8.7e-30	5.1e-30	99.6	98.43
PUND068TV	UniRef100_UPI000152653E	Proto-oncogene tyrosine-protein kinase ABL1; n=1; Homo sapiens|Rep: Proto-oncogene tyrosine-protein kinase ABL1	Homo sapiens	2.7e-06	5.2e-24	1.4e-27	2.2e-29	99.46	100
PUNAI35TV	UniRef100_Q55A74	Putative uncharacterized protein; n=1; Dictyostelium discoideum AX4|Rep: Putative uncharacterized protein	Dictyostelium discoideum AX4	2.9e-06	5.3e-54	6e-44	3.1e-21	99.52	99.64
PUNCT94TVC	UniRef100_A0C7N3	Chromosome undetermined scaffold_155, whole genome shotgun sequence; n=1; Paramecium tetraurelia|Rep: Chromosome undetermined scaffold_155, whole genome shotgun sequence	Paramecium tetraurelia	3.8e-06	2.3e-06	(NA)	1e-06	99.49	99.49
PUNAI01TV	UniRef100_Q5KI08	Co-chaperone, putative; n=1; Filobasidiella neoformans|Rep: Co-chaperone, putative	Cryptococcus neoformans (Filobasidiella neoformans)	3.8e-06	1.3e-36	2.9e-38	(NA)	99.73	97.39
PUND039TV	UniRef100_A3LWK7	Predicted protein; n=1; Pichia stipitis CBS 6054|Rep: Predicted protein	Pichia stipitis CBS 6054	3.9e-06	1.8e-60	1e-58	1.7e-61	99.63	99.51
PUND658TVC	UniRef100_UPI00015537C6	PREDICTED: hypothetical protein; n=1; Mus musculus|Rep: PREDICTED: hypothetical protein	Mus musculus	4.5e-06	1.8e-62	4.5e-65	7.8e-66	100	98.2
PUNAZ31TV	UniRef100_Q89TL5	Blr1904 protein; n=2; Bradyrhizobium japonicum|Rep: Blr1904 protein	Bradyrhizobium japonicum	4.5e-06	6.2e-62	5.3e-62	1.3e-63	99.54	98.3
PUNCO20TV	UniRef100_Q0D327	Rhodopsin; n=1; Sepiella japonica|Rep: Rhodopsin	Sepiella japonica	4.7e-06	1.3e-07	1.3e-06	2.6e-08	100	99.48
PUNCS10TVC	UniRef100_A1WXV1	Translation initiation factor IF-2; n=1; Halorhodospira halophila SL1|Rep: Translation initiation factor IF-2	Halorhodospira halophila (strain DSM 244 / SL1) (Ectothiorhodospirahalophila (strain DSM 244 / SL1))	5.1e-06	4.6e-33	1e-33	1.5e-36	99.67	99.83
PUNCZ33TV	UniRef100_UPI0001554B09	PREDICTED: similar to olfactory receptor Olr4; n=1; Ornithorhynchus anatinus|Rep: PREDICTED: similar to olfactory receptor Olr4	Ornithorhynchus anatinus	5.2e-06	(NA)	2.2e-08	4.2e-07	100	100
PUNAH76TV	UniRef100_Q3DYI6	Putative uncharacterized protein; n=1; Chloroflexus aurantiacus J-10-fl|Rep: Putative uncharacterized protein	Chloroflexus aurantiacus J-10-fl	5.2e-06	(NA)	1.5e-09	9.4e-12	99.64	99.12
PUNBI18TV	UniRef100_Q4Q6R0	Putative uncharacterized protein; n=1; Leishmania major|Rep: Putative uncharacterized protein	Leishmania major	6.2e-06	5.3e-63	7.6e-63	6.5e-62	NA
PUNAR47TV	UniRef100_Q9FR56	JAB; n=1; Solanum lycopersicum|Rep: JAB	Solanum lycopersicum (Tomato) (Lycopersicon esculentum)	7.3e-06	1e-36	1.4e-36	2.2e-36	99.74	99.23
PUNAU47TV	UniRef100_A4RRY9	Predicted protein; n=1; Ostreococcus lucimarinus CCE9901|Rep: Predicted protein	Ostreococcus lucimarinus CCE9901	7.8e-06	3.5e-23	1.9e-24	8.6e-25	NA
PUNC746TV	UniRef100_UPI00015537C6	PREDICTED: hypothetical protein; n=1; Mus musculus|Rep: PREDICTED: hypothetical protein	Mus musculus	8.1e-06	2.7e-18	1.2e-25	3e-25	100	100
PUNBC24TV	UniRef100_Q7QHN4	ENSANGP00000014926; n=1; Anopheles gambiae str. PEST|Rep: ENSANGP00000014926	Anopheles gambiae str. PEST	9.8e-06	3.1e-06	8.5e-08	3.5e-07	99.88	99.88
PUNEJ89TVB	NO HITS				6.6e-06	1.7e-10	1.6e-14	NA
PUNEJ87TVB	NO HITS				(NA)	(NA)	(NA)	100	99.43
PUNEJ76TVB	NO HITS				(NA)	(NA)	(NA)	NA
PUNEJ27TVB	NO HITS				(NA)	(NA)	(NA)	99.69	100
PUNEJ24TP	NO HITS				(NA)	(NA)	(NA)	99.5	96.16
PUNEJ16TP	NO HITS				(NA)	(NA)	(NA)	98.46	100
PUNEI87TVB	NO HITS				7.6e-06	6.7e-07	2.6e-06	99.77	99.53
PUNEI69TP	NO HITS				(NA)	(NA)	(NA)	98.52	100
PUNEI46TVB	NO HITS				(NA)	(NA)	(NA)	100	100
PUNEI19TVB	NO HITS				2.7e-27	5.6e-25	7.8e-26	100	100
PUNEH90TVB	NO HITS				2.1e-80	3.4e-80	2.9e-82	99.74	100
PUNEH55TP	NO HITS				(NA)	(NA)	(NA)	NA
PUNEH44TVB	NO HITS				(NA)	(NA)	(NA)	100	100
PUNEG91TP	NO HITS				(NA)	(NA)	(NA)	96.12	99.04
PUNEG88TVB	NO HITS				(NA)	(NA)	5.3e-10	94.1	93.68
PUNEG83TVB	NO HITS				(NA)	(NA)	(NA)	NA
PUNEG16TVB	NO HITS				3.2e-47	2.2e-43	6.1e-50	99.58	100
PUNEG05TVB	NO HITS				(NA)	(NA)	(NA)	NA
PUNDF45TV	NO HITS				(NA)	(NA)	(NA)	100	99.07
PUNDF43TV	NO HITS				(NA)	(NA)	(NA)	100	96.14
PUNDF34TV	NO HITS				(NA)	(NA)	(NA)	100	98.74
PUNDF24TV	NO HITS				(NA)	(NA)	(NA)	100	90.76
PUNDF21TV	NO HITS				(NA)	(NA)	(NA)	100	100
PUNDF18TV	NO HITS				(NA)	2.4e-07	3.1e-16	100	98.34
PUNDF17TV	NO HITS				(NA)	(NA)	(NA)	99.6	96.91
PUNDF14TV	NO HITS				3.6e-43	7.2e-34	1.5e-41	99.61	99.81
PUNDE94TV	NO HITS				1.9e-29	1.1e-28	1.3e-29	NA
PUNDE90TV	NO HITS				(NA)	(NA)	(NA)	NA
PUNDE84TV	NO HITS				(NA)	(NA)	(NA)	NA
PUNDE74TV	NO HITS				(NA)	(NA)	(NA)	100	94.15
PUNDE58TV	NO HITS				(NA)	4e-09	3.2e-08	99.51	98.09
PUNDE54TV	NO HITS				(NA)	(NA)	(NA)	100	95.89
PUNDE04TV	NO HITS				1.7e-41	(NA)	(NA)	NA
PUNDD95TV	NO HITS				1.1e-12	2.3e-13	4.5e-13	100	100
PUNDD92TV	NO HITS				(NA)	(NA)	(NA)	100	96.06
PUNDD86TV	NO HITS				1e-08	3.1e-08	3.7e-11	99.53	100
PUNDD85TV	NO HITS				1.6e-20	2e-18	2.8e-20	100	100
PUNDD82TV	NO HITS				2e-08	1.2e-08	8.6e-10	99.33	98.68
PUNDD79TV	NO HITS				(NA)	(NA)	(NA)	100	100
PUNDD70TV	NO HITS				(NA)	(NA)	(NA)	100	99.68
PUNDD63TV	NO HITS				(NA)	(NA)	(NA)	NA
PUNDD54TV	NO HITS				5.2e-10	2.4e-10	1.9e-10	99.44	98.36
PUNDD16TV	NO HITS				(NA)	(NA)	(NA)	100	100
PUNDD13TV	NO HITS				(NA)	(NA)	(NA)	100	100
PUNDD08TV	NO HITS				(NA)	(NA)	(NA)	99.55	100
PUNDD06TV	NO HITS				2.7e-11	3.8e-09	(NA)	99.65	99.43
PUNDC68TV	NO HITS				3.2e-12	6.7e-08	8.2e-08	99.48	92.34
PUNDC60TV	NO HITS				9.3e-15	(NA)	2e-13	100	100
PUNDC54TV	NO HITS				(NA)	(NA)	(NA)	NA
PUNDC39TV	NO HITS				(NA)	(NA)	(NA)	100	99.2
PUNDC20TV	NO HITS				(NA)	(NA)	(NA)	99.52	100
PUNDC17TV	NO HITS				(NA)	(NA)	(NA)	100	98.56
PUNDC04TV	NO HITS				2.9e-18	3.8e-13	3.7e-15	99.66	100
PUNDB31TV	NO HITS				8.7e-10	2.1e-09	4.6e-10	NA
PUNDB18TV	NO HITS				7.2e-15	(NA)	4.2e-26	99.86	98.66
PUNDB16TV	NO HITS				(NA)	(NA)	(NA)	NA
PUNDA68TV	NO HITS				1.5e-18	(NA)	6.3e-15	99.81	98.29
PUNDA22TV	NO HITS				6.1e-10	3.2e-22	5.3e-19	100	98.34
PUNDA18TV	NO HITS				6.9e-45	(NA)	1.1e-45	99.76	98.91
PUNDA05TV	NO HITS				6.3e-13	2.9e-18	6.1e-17	100	100
PUND990TV	NO HITS				(NA)	(NA)	5.4e-23	99.86	99.6
PUND974TV	NO HITS				3.2e-24	1.4e-31	1.4e-34	99.79	99.07
PUND968TV	NO HITS				(NA)	(NA)	(NA)	NA
PUND964TV	NO HITS				(NA)	(NA)	(NA)	NA
PUND946TV	NO HITS				3.4e-16	1.9e-18	1.6e-17	99.61	100
PUND939TV	NO HITS				2.6e-42	1.6e-53	8.3e-53	99.78	99.22
PUND920TV	NO HITS				2.9e-37	1.4e-22	8.7e-42	100	97.61
PUND919TV	NO HITS				(NA)	(NA)	(NA)	99.72	97.91
PUND901TV	NO HITS				(NA)	(NA)	(NA)	100	97.02
PUND865TV	NO HITS				(NA)	(NA)	(NA)	99.72	97.03
PUND851TV	NO HITS				(NA)	(NA)	(NA)	NA
PUND846TV	NO HITS				(NA)	(NA)	(NA)	100	98.21
PUND841TV	NO HITS				(NA)	(NA)	(NA)	100	98.49
PUND812TV	NO HITS				(NA)	(NA)	(NA)	100	100
PUND790TVC	NO HITS				(NA)	(NA)	3.2e-06	100	98.25
PUND787TVC	NO HITS				(NA)	(NA)	(NA)	99.63	99.88
PUND742TVC	NO HITS				(NA)	1.8e-09	1e-09	98.71	91.18
PUND733TVC	NO HITS				5.3e-22	4.6e-27	2.5e-26	99.72	98.74
PUND720TVC	NO HITS				1.6e-23	(NA)	2.7e-22	NA
PUND706TVC	NO HITS				(NA)	(NA)	(NA)	99.73	99.86
PUND688TV	NO HITS				(NA)	(NA)	(NA)	NA
PUND684TVC	NO HITS				(NA)	(NA)	(NA)	100	99.12
PUND630TVC	NO HITS				(NA)	(NA)	(NA)	99.17	100
PUND616TVC	NO HITS				(NA)	(NA)	(NA)	99.22	96.27
PUND605TVC	NO HITS				(NA)	(NA)	(NA)	NA
PUND586TVC	NO HITS				3.2e-86	1.1e-18	2e-54	100	98.57
PUND583TVC	NO HITS				5.8e-09	3.6e-12	1.9e-11	NA
PUND565TV	NO HITS				(NA)	(NA)	2.8e-07	100	100
PUND561TVC	NO HITS				7.5e-42	9.3e-24	9.5e-46	99.76	98.95
PUND548TVC	NO HITS				(NA)	(NA)	(NA)	99.34	94.38
PUND547TV	NO HITS				(NA)	(NA)	(NA)	99.07	91.45
PUND525TVC	NO HITS				(NA)	(NA)	(NA)	NA
PUND489TVC	NO HITS				(NA)	(NA)	(NA)	100	100
PUND447TVC	NO HITS				(NA)	(NA)	(NA)	99.59	98.2
PUND330TV	NO HITS				5.3e-59	6.7e-56	3.4e-54	99.54	100
PUND303TV	NO HITS				(NA)	(NA)	(NA)	NA
PUND287TV	NO HITS				5.2e-39	4.1e-43	3e-43	100	99.2
PUND202TV	NO HITS				1.5e-83	2.7e-23	8.9e-46	99.89	99.14
PUND195TV	NO HITS				(NA)	(NA)	(NA)	100	95.22
PUND193TV	NO HITS				4.6e-32	8e-36	1.5e-32	99.69	100
PUND189TV	NO HITS				(NA)	(NA)	(NA)	NA
PUND187TV	NO HITS				(NA)	(NA)	(NA)	NA
PUND168TV	NO HITS				(NA)	(NA)	(NA)	99.58	100
PUND134TV	NO HITS				(NA)	(NA)	(NA)	100	100
PUND130TV	NO HITS				(NA)	(NA)	(NA)	100	100
PUND123TV	NO HITS				(NA)	(NA)	(NA)	99.26	100
PUND054TV	NO HITS				(NA)	7.6e-08	5.9e-07	NA
PUND038TV	NO HITS				7e-48	2.9e-50	5e-37	NA
PUND012TV	NO HITS				(NA)	(NA)	(NA)	99.33	100
PUNCZ91TV	NO HITS				(NA)	(NA)	6.7e-06	99.76	100
PUNCZ71TV	NO HITS				(NA)	(NA)	(NA)	100	94.31
PUNCZ70TV	NO HITS				(NA)	(NA)	(NA)	100	98.86
PUNCZ68TV	NO HITS				(NA)	(NA)	(NA)	100	94.85
PUNCZ62TV	NO HITS				(NA)	(NA)	(NA)	99.07	98.18
PUNCZ04TV	NO HITS				(NA)	(NA)	(NA)	100	99.26
PUNCY44TV	NO HITS				9.3e-11	1.8e-10	1.2e-10	100	100
PUNCY34TV	NO HITS				7.6e-26	2.8e-29	4.4e-28	99.78	99.78
PUNCX93TV	NO HITS				(NA)	(NA)	(NA)	99.36	99.37
PUNCX92TV	NO HITS				1.4e-16	1e-17	2.3e-18	100	100
PUNCX33TV	NO HITS				3.7e-17	(NA)	(NA)	99.73	100
PUNCX12TV	NO HITS				(NA)	(NA)	(NA)	NA
PUNCX05TV	NO HITS				(NA)	(NA)	(NA)	100	99.48
PUNCW89TV	NO HITS				(NA)	(NA)	(NA)	99.67	100
PUNCW70TV	NO HITS				(NA)	(NA)	(NA)	99.4	96
PUNCW38TV	NO HITS				2.9e-10	2e-12	9.2e-08	100	100
PUNCW35TV	NO HITS				6e-07	(NA)	2.1e-06	100	98.13
PUNCW07TV	NO HITS				(NA)	(NA)	(NA)	99.57	91.29
PUNCV93TVC	NO HITS				4.7e-39	2e-26	2.4e-32	NA
PUNCV82TVC	NO HITS				(NA)	(NA)	(NA)	100	99.62
PUNCV39TVC	NO HITS				(NA)	(NA)	(NA)	99.38	94.67
PUNCV23TVC	NO HITS				2.5e-06	(NA)	(NA)	99.88	100
PUNCU20TVC	NO HITS				1.6e-20	3.8e-25	2e-24	99.56	98.7
PUNCU16TVC	NO HITS				(NA)	(NA)	(NA)	NA
PUNCT67TVC	NO HITS				(NA)	(NA)	(NA)	100	100
PUNCT62TVC	NO HITS				(NA)	(NA)	(NA)	99.59	98.78
PUNCT03TVC	NO HITS				3.9e-28	6.9e-30	(NA)	100	100
PUNCS88TVC	NO HITS				5.5e-12	7.8e-13	2.5e-12	100	100
PUNCS45TVC	NO HITS				9.9e-08	9.6e-08	1.4e-07	100	98.58
PUNCS19TVC	NO HITS				3.4e-06	(NA)	8.5e-06	100	94.51
PUNCR85TV	NO HITS				5.8e-13	4.1e-11	6.1e-13	100	93.2
PUNCR77TV	NO HITS				(NA)	(NA)	(NA)	99.01	100
PUNCR50TV	NO HITS				(NA)	(NA)	(NA)	100	94.69
PUNCR34TV	NO HITS				(NA)	(NA)	(NA)	100	98.64
PUNCR32TV	NO HITS				(NA)	(NA)	(NA)	99.7	99.85
PUNCR23TV	NO HITS				2.6e-13	(NA)	5.9e-13	100	99.71
PUNCR08TV	NO HITS				(NA)	(NA)	(NA)	NA
PUNCQ85TV	NO HITS				(NA)	(NA)	(NA)	100	94.72
PUNCQ84TV	NO HITS				3.9e-39	7.4e-40	1.1e-34	99.82	98.43
PUNCQ74TV	NO HITS				8.5e-61	6.7e-64	1.3e-57	99.76	98.32
PUNCQ67TV	NO HITS				4.2e-16	6.4e-16	5.2e-20	100	100
PUNCQ52TV	NO HITS				1.2e-06	1.2e-09	9.5e-10	99.57	92
PUNCQ32TV	NO HITS				(NA)	(NA)	(NA)	NA
PUNCQ31TV	NO HITS				1.7e-06	(NA)	(NA)	99.56	100
PUNCQ20TV	NO HITS				1.7e-24	7.5e-25	1.1e-17	100	100
PUNCQ14TV	NO HITS				(NA)	(NA)	(NA)	99.57	97.89
PUNCP84TV	NO HITS				(NA)	(NA)	(NA)	NA
PUNCP66TV	NO HITS				(NA)	(NA)	(NA)	100	100
PUNCP37TV	NO HITS				(NA)	(NA)	(NA)	99.85	98.79
PUNCO62TV	NO HITS				(NA)	(NA)	(NA)	NA
PUNCO04TV	NO HITS				(NA)	(NA)	(NA)	100	100
PUNCN80TV	NO HITS				(NA)	1.9e-13	4.3e-14	100	90.48
PUNCN30TV	NO HITS				5.4e-49	2.7e-26	6e-28	99.7	96.13
PUNCN18TV	NO HITS				6.8e-12	1e-13	(NA)	100	99.62
PUNCM79TV	NO HITS				(NA)	(NA)	(NA)	100	100
PUNCM55TV	NO HITS				2.7e-06	6.3e-07	1.2e-06	99.54	99.09
PUNCM33TV	NO HITS				(NA)	(NA)	(NA)	100	99.63
PUNCM32TV	NO HITS				(NA)	(NA)	(NA)	100	99.62
PUNCM17TV	NO HITS				(NA)	(NA)	(NA)	99.84	97.03
PUNCM16TV	NO HITS				1.5e-32	4.1e-32	7.4e-32	NA
PUNCL95TV	NO HITS				1.2e-22	1e-20	3.7e-21	99.56	100
PUNCL88TV	NO HITS				(NA)	(NA)	(NA)	99.2	100
PUNCL85TV	NO HITS				(NA)	(NA)	(NA)	99.52	100
PUNCL07TV	NO HITS				(NA)	(NA)	(NA)	99.23	99.24
PUNCK82TV	NO HITS				2e-59	1.6e-59	1.1e-60	NA
PUNCK75TV	NO HITS				(NA)	(NA)	(NA)	99.73	98.79
PUNCK73TV	NO HITS				(NA)	(NA)	(NA)	99.87	98.94
PUNCK17TV	NO HITS				(NA)	(NA)	(NA)	99.43	100
PUNCJ95TV	NO HITS				(NA)	(NA)	(NA)	100	100
PUNCJ79TV	NO HITS				(NA)	(NA)	(NA)	99.64	100
PUNCJ54TV	NO HITS				1.6e-46	2.6e-44	4.4e-45	98.96	99.58
PUNCJ20TV	NO HITS				3.3e-07	4e-07	2.9e-07	99.5	99.75
PUNCJ05TV	NO HITS				(NA)	(NA)	(NA)	NA
PUNCJ02TV	NO HITS				(NA)	(NA)	(NA)	99.63	100
PUNCI80TV	NO HITS				(NA)	(NA)	(NA)	NA
PUNCI63TV	NO HITS				(NA)	(NA)	(NA)	99.57	98.08
PUNCI42TV	NO HITS				(NA)	(NA)	(NA)	99.71	100
PUNCI39TV	NO HITS				(NA)	(NA)	(NA)	100	99.55
PUNCI34TV	NO HITS				3.1e-47	1.2e-46	6.5e-45	99.62	100
PUNCI25TV	NO HITS				1.8e-49	7.8e-11	(NA)	NA
PUNCH74TV	NO HITS				5.4e-29	4.6e-27	7e-27	99.47	91.47
PUNCH60TV	NO HITS				(NA)	4.9e-06	(NA)	99.36	99.68
PUNCH53TV	NO HITS				1.4e-56	7.5e-57	1.8e-43	99.54	99.85
PUNCH47TV	NO HITS				3.9e-23	1.7e-23	1.7e-23	NA
PUNCH39TV	NO HITS				(NA)	(NA)	(NA)	NA
PUNCH13TV	NO HITS				(NA)	(NA)	(NA)	100	100
PUNCG91TV	NO HITS				1.8e-18	3.1e-21	1.4e-21	99.32	100
PUNCG48TV	NO HITS				4.3e-13	(NA)	(NA)	99.52	100
PUNCG21TV	NO HITS				(NA)	(NA)	(NA)	NA
PUNCG16TV	NO HITS				(NA)	(NA)	(NA)	99.74	100
PUNCG13TV	NO HITS				2.2e-10	8.4e-25	6.4e-23	99.85	99.85
PUNCG04TV	NO HITS				(NA)	(NA)	(NA)	100	99.14
PUNCF71TV	NO HITS				(NA)	(NA)	(NA)	NA
PUNCF70TV	NO HITS				2.1e-18	2.7e-19	1.8e-18	99.76	98.8
PUNCF15TV	NO HITS				3.1e-17	6.7e-16	8.9e-17	100	98.1
PUNCE90TV	NO HITS				2.4e-09	1.6e-09	2.5e-09	100	99.22
PUNCE81TV	NO HITS				(NA)	(NA)	(NA)	NA
PUNCE51TV	NO HITS				3.3e-29	3e-29	1.7e-29	99.7	100
PUNCE44TV	NO HITS				(NA)	(NA)	(NA)	NA
PUNCE34TV	NO HITS				(NA)	(NA)	(NA)	NA
PUNCE12TV	NO HITS				(NA)	(NA)	(NA)	99.62	100
PUNCE08TV	NO HITS				6.1e-29	1.8e-14	1.1e-30	99.84	100
PUNCE07TV	NO HITS				7.5e-09	1.1e-10	4.5e-10	99.5	98.77
PUNCD77TV	NO HITS				(NA)	(NA)	(NA)	99.3	99.31
PUNCD53TV	NO HITS				(NA)	(NA)	(NA)	98.5	100
PUNCD44TV	NO HITS				(NA)	(NA)	(NA)	100	93.06
PUNCC83TV	NO HITS				1.2e-07	7.7e-08	1.1e-08	100	98.06
PUNCC76TV	NO HITS				(NA)	(NA)	(NA)	99.14	100
PUNCC49TV	NO HITS				3.7e-19	4.6e-23	1.2e-06	99.21	100
PUNCC21TV	NO HITS				5.3e-16	6.9e-17	7.3e-18	99.04	100
PUNCC19TV	NO HITS				(NA)	(NA)	(NA)	NA
PUNCC18TV	NO HITS				(NA)	(NA)	(NA)	100	95.87
PUNCC12TV	NO HITS				(NA)	(NA)	(NA)	99.14	98.72
PUNCB67TV	NO HITS				(NA)	(NA)	(NA)	99.48	99.48
PUNCB49TV	NO HITS				(NA)	(NA)	(NA)	NA
PUNCB15TV	NO HITS				(NA)	(NA)	(NA)	100	94.83
PUNCA68TV	NO HITS				(NA)	(NA)	(NA)	99.53	99.84
PUNCA30TV	NO HITS				(NA)	(NA)	(NA)	99.75	100
PUNCA18TV	NO HITS				(NA)	2.2e-06	(NA)	99.63	99.38
PUNCA12TV	NO HITS				(NA)	(NA)	(NA)	100	97.6
PUNC943TV	NO HITS				(NA)	(NA)	(NA)	99.71	95.57
PUNC942TV	NO HITS				(NA)	(NA)	(NA)	NA
PUNC931TV	NO HITS				1.7e-41	1.6e-39	7.8e-40	NA
PUNC892TV	NO HITS				1.5e-19	7.4e-20	2.6e-19	99.67	100
PUNC861TV	NO HITS				8.9e-09	5.7e-11	4.8e-16	100	100
PUNC855TV	NO HITS				3.7e-39	2.7e-51	2.8e-52	100	98.75
PUNC848TV	NO HITS				1.7e-09	3.8e-08	(NA)	100	96.89
PUNC845TV	NO HITS				(NA)	(NA)	1.6e-38	100	98.96
PUNC837TV	NO HITS				5e-48	4.8e-50	4.8e-50	99.64	99.05
PUNC754TV	NO HITS				1.6e-80	1e-85	8.9e-87	99.73	99.6
PUNC752TV	NO HITS				(NA)	(NA)	(NA)	99.46	96.84
PUNC693TV	NO HITS				2e-32	3.8e-44	5.3e-41	99.83	99.5
PUNC690TV	NO HITS				(NA)	(NA)	(NA)	99.69	99.69
PUNC688TV	NO HITS				5.2e-12	4.2e-11	9.3e-12	99.56	97
PUNC684TV	NO HITS				(NA)	(NA)	(NA)	100	97.7
PUNC676TV	NO HITS				(NA)	5.8e-12	1.9e-10	98.44	100
PUNC652TV	NO HITS				(NA)	(NA)	(NA)	NA
PUNC645TV	NO HITS				7.6e-15	1.6e-20	6.5e-20	99.6	98.95
PUNC617TV	NO HITS				5e-19	8.9e-30	1.3e-29	NA
PUNC551TV	NO HITS				(NA)	(NA)	(NA)	NA
PUNC542TV	NO HITS				(NA)	(NA)	(NA)	NA
PUNC539TV	NO HITS				9.1e-10	9.9e-15	1.8e-13	99.6	99.87
PUNC537TV	NO HITS				2.8e-16	8.2e-18	1.8e-18	NA
PUNC465TV	NO HITS				(NA)	(NA)	3.6e-20	NA
PUNC429TV	NO HITS				(NA)	(NA)	(NA)	99.75	99.24
PUNC423TV	NO HITS				(NA)	(NA)	(NA)	NA
PUNC381TV	NO HITS				(NA)	(NA)	(NA)	NA
PUNC373TV	NO HITS				(NA)	(NA)	(NA)	99.11	100
PUNC360TV	NO HITS				(NA)	(NA)	(NA)	100	97.55
PUNC357TV	NO HITS				(NA)	(NA)	(NA)	100	100
PUNC347TV	NO HITS				7.6e-51	9.6e-43	(NA)	99.85	98.52
PUNC328TV	NO HITS				(NA)	(NA)	(NA)	NA
PUNC235TV	NO HITS				2.3e-14	2e-13	2.1e-13	NA
PUNC232TV	NO HITS				3.3e-18	2.5e-22	7.6e-17	100	96.29
PUNC227TV	NO HITS				4e-26	1.1e-27	4.1e-27	99.55	99.78
PUNC193TV	NO HITS				6.9e-16	1.7e-15	1.3e-15	99.78	95.25
PUNC171TV	NO HITS				7.7e-87	1.6e-83	1.2e-81	99.87	98.84
PUNC161TV	NO HITS				(NA)	(NA)	6.5e-07	98.37	100
PUNC151TV	NO HITS				(NA)	(NA)	(NA)	100	97.99
PUNC117TV	NO HITS				(NA)	(NA)	(NA)	NA
PUNC106TV	NO HITS				3e-32	9.9e-34	3.7e-34	99.62	99.81
PUNC096TV	NO HITS				(NA)	(NA)	(NA)	99.02	100
PUNC094TV	NO HITS				(NA)	(NA)	(NA)	100	100
PUNC093TV	NO HITS				(NA)	(NA)	(NA)	100	96.19
PUNC081TV	NO HITS				(NA)	(NA)	(NA)	100	100
PUNC058TV	NO HITS				(NA)	(NA)	(NA)	NA
PUNC036TV	NO HITS				(NA)	(NA)	(NA)	99.47	99.82
PUNC015TV	NO HITS				(NA)	(NA)	(NA)	97.67	92.14
PUNC011TV	NO HITS				3.1e-16	(NA)	(NA)	99.63	99.82
PUNBZ96TV	NO HITS				(NA)	(NA)	(NA)	100	100
PUNBZ49TV	NO HITS				7.2e-34	1.7e-35	4.6e-31	99.44	97.52
PUNBZ21TV	NO HITS				(NA)	(NA)	(NA)	99.03	100
PUNBZ15TV	NO HITS				(NA)	(NA)	(NA)	NA
PUNBZ06TV	NO HITS				4.3e-06	3.2e-07	1.9e-07	99.47	99.47
PUNBY76TV	NO HITS				(NA)	(NA)	(NA)	99.34	99.01
PUNBY61TV	NO HITS				(NA)	1.1e-18	2.9e-19	100	98.58
PUNBY38TV	NO HITS				(NA)	(NA)	(NA)	100	99.07
PUNBY09TV	NO HITS				(NA)	(NA)	3.9e-06	99.72	100
PUNBX93TV	NO HITS				(NA)	(NA)	(NA)	100	100
PUNBX82TV	NO HITS				(NA)	(NA)	(NA)	100	96.12
PUNBX55TV	NO HITS				8.9e-68	8.7e-69	1.2e-67	99.19	100
PUNBX38TV	NO HITS				4e-12	3.9e-12	3.1e-12	100	100
PUNBX07TV	NO HITS				(NA)	(NA)	(NA)	100	100
PUNBW96TV	NO HITS				3.7e-14	2.5e-14	7.4e-16	99.19	97.63
PUNBW40TV	NO HITS				4.9e-51	7e-46	3.2e-51	99.85	99.4
PUNBW21TV	NO HITS				9.6e-11	1.2e-09	1.2e-09	100	99.45
PUNBW09TV	NO HITS				9.1e-50	7.7e-52	1.4e-70	99.68	99.04
PUNBV95TV	NO HITS				8.7e-09	2.1e-08	6.4e-10	100	100
PUNBV71TV	NO HITS				3e-26	2.6e-26	1.6e-30	100	100
PUNBV56TV	NO HITS				(NA)	(NA)	(NA)	100	92.5
PUNBV38TV	NO HITS				(NA)	(NA)	(NA)	NA
PUNBU96TV	NO HITS				1.5e-48	3.9e-50	3.1e-49	99.67	100
PUNBU77TV	NO HITS				(NA)	(NA)	(NA)	99.22	100
PUNBU75TV	NO HITS				(NA)	(NA)	(NA)	100	97.11
PUNBU30TV	NO HITS				4.4e-07	2e-07	(NA)	99.22	94.81
PUNBU13TV	NO HITS				(NA)	(NA)	(NA)	NA
PUNBT93TV	NO HITS				(NA)	(NA)	(NA)	NA
PUNBT68TV	NO HITS				(NA)	(NA)	(NA)	99.41	99.42
PUNBT51TV	NO HITS				(NA)	(NA)	(NA)	NA
PUNBT02TV	NO HITS				(NA)	(NA)	(NA)	100	99.19
PUNBS35TV	NO HITS				(NA)	(NA)	(NA)	NA
PUNBR75TV	NO HITS				(NA)	(NA)	(NA)	100	97.53
PUNBR64TV	NO HITS				(NA)	(NA)	(NA)	99.7	100
PUNBR61TV	NO HITS				5.5e-25	1.3e-25	3.4e-24	99.85	100
PUNBR53TV	NO HITS				5.6e-08	2.1e-10	1.2e-06	99.83	100
PUNBR48TV	NO HITS				5.1e-30	2e-25	1.9e-30	99.75	99.76
PUNBR37TV	NO HITS				(NA)	(NA)	(NA)	NA
PUNBR20TV	NO HITS				4.2e-11	2.7e-12	1.7e-15	99.12	99.85
PUNBR19TV	NO HITS				2.6e-08	7.3e-09	6.8e-19	99.74	95.74
PUNBR13TV	NO HITS				5.3e-06	4.5e-06	3.4e-06	99.37	99.69
PUNBQ93TV	NO HITS				9.6e-40	7.1e-45	4.9e-41	99.85	100
PUNBQ84TV	NO HITS				2.2e-51	3.3e-52	4e-52	99.37	99.84
PUNBQ51TV	NO HITS				(NA)	(NA)	(NA)	99.36	100
PUNBQ50TV	NO HITS				(NA)	(NA)	(NA)	99.66	100
PUNBQ45TV	NO HITS				(NA)	(NA)	(NA)	99.67	100
PUNBQ41TV	NO HITS				2.4e-29	2.1e-20	2.2e-20	100	98.87
PUNBQ40TV	NO HITS				(NA)	(NA)	(NA)	NA
PUNBQ32TV	NO HITS				(NA)	(NA)	(NA)	NA
PUNBQ29TV	NO HITS				(NA)	(NA)	(NA)	NA
PUNBP83TV	NO HITS				8.6e-25	1.1e-28	5e-30	99.6	100
PUNBP28TV	NO HITS				(NA)	(NA)	(NA)	100	100
PUNBP05TV	NO HITS				(NA)	3.4e-17	9e-16	99.85	100
PUNBO92TV	NO HITS				3.1e-21	(NA)	(NA)	100	100
PUNBO69TV	NO HITS				1.6e-13	5.9e-23	5.9e-36	99.56	99.85
PUNBO53TV	NO HITS				1.4e-13	1e-09	(NA)	NA
PUNBO16TV	NO HITS				(NA)	(NA)	(NA)	98.82	100
PUNBO09TV	NO HITS				(NA)	(NA)	(NA)	99.75	100
PUNBN96TVB	NO HITS				6.2e-30	8.6e-31	6.9e-07	100	100
PUNBN09TVB	NO HITS				(NA)	(NA)	(NA)	99.8	96.39
PUNBM85TVB	NO HITS				9.9e-53	(NA)	(NA)	99.1	98.86
PUNBM59TVB	NO HITS				1.7e-11	1.3e-10	1.6e-10	NA
PUNBM46TVB	NO HITS				(NA)	(NA)	(NA)	100	100
PUNBM36TVB	NO HITS				(NA)	(NA)	(NA)	100	99.65
PUNBM02TV	NO HITS				6.2e-22	6.8e-21	2e-22	99.56	93.42
PUNBL84TVB	NO HITS				(NA)	(NA)	(NA)	NA
PUNBL77TV	NO HITS				(NA)	(NA)	(NA)	100	97.35
PUNBL55TVB	NO HITS				(NA)	(NA)	2.1e-10	100	100
PUNBL49TVB	NO HITS				8.4e-70	1.1e-72	2.9e-73	100	100
PUNBL41TVB	NO HITS				(NA)	(NA)	(NA)	100	100
PUNBL20TVB	NO HITS				4.8e-12	2.6e-12	2.4e-13	99.33	100
PUNBL07TVB	NO HITS				(NA)	(NA)	(NA)	100	100
PUNBL06TVB	NO HITS				(NA)	(NA)	(NA)	98.04	100
PUNBK92TVB	NO HITS				(NA)	(NA)	(NA)	99.26	100
PUNBK72TVB	NO HITS				(NA)	(NA)	(NA)	NA
PUNBK37TVB	NO HITS				3.9e-07	(NA)	(NA)	100	100
PUNBK29TVB	NO HITS				(NA)	(NA)	(NA)	100	100
PUNBK27TVB	NO HITS				(NA)	(NA)	(NA)	NA
PUNBJ46TV	NO HITS				(NA)	(NA)	(NA)	99.78	100
PUNBJ23TV	NO HITS				(NA)	6.6e-22	1.8e-22	99.79	95.53
PUNBI95TV	NO HITS				6.2e-27	(NA)	(NA)	99.84	98.41
PUNBI60TV	NO HITS				4.3e-07	(NA)	1.9e-06	99.47	100
PUNBI50TV	NO HITS				3.2e-40	7.5e-40	1.1e-38	100	98.65
PUNBI03TV	NO HITS				(NA)	(NA)	(NA)	NA
PUNBH77TV	NO HITS				1.8e-17	4.7e-16	5.1e-17	100	96.61
PUNBH62TV	NO HITS				3.8e-07	5.2e-09	3.7e-07	99.56	99.67
PUNBH36TV	NO HITS				(NA)	1.2e-07	7.1e-10	100	99.57
PUNBH32TV	NO HITS				7.7e-14	5.3e-12	(NA)	99.75	99.13
PUNBH22TV	NO HITS				(NA)	(NA)	(NA)	100	90.53
PUNBG75TV	NO HITS				(NA)	(NA)	(NA)	100	98.44
PUNBF71TV	NO HITS				(NA)	(NA)	(NA)	99.31	91.14
PUNBF63TV	NO HITS				(NA)	(NA)	(NA)	99.17	96
PUNBF61TV	NO HITS				(NA)	(NA)	(NA)	99.31	100
PUNBF60TV	NO HITS				(NA)	(NA)	(NA)	NA
PUNBF51TV	NO HITS				(NA)	(NA)	(NA)	NA
PUNBF35TV	NO HITS				(NA)	(NA)	(NA)	NA
PUNBF27TV	NO HITS				2.6e-11	8e-11	2.1e-10	100	97.44
PUNBF15TV	NO HITS				3.9e-07	(NA)	3e-06	99.58	99.58
PUNBE88TV	NO HITS				(NA)	(NA)	(NA)	100	95.94
PUNBE65TV	NO HITS				(NA)	(NA)	(NA)	100	96.77
PUNBE41TV	NO HITS				3.2e-08	6.5e-08	2.9e-08	99.32	100
PUNBE19TV	NO HITS				(NA)	(NA)	(NA)	100	97.3
PUNBE10TV	NO HITS				(NA)	(NA)	(NA)	99.52	95.43
PUNBD94TV	NO HITS				(NA)	(NA)	(NA)	100	95.95
PUNBD84TV	NO HITS				5e-26	5.8e-23	6.9e-26	99.75	99.88
PUNBD47TV	NO HITS				(NA)	(NA)	(NA)	97.95	100
PUNBD46TV	NO HITS				6.4e-13	2.8e-16	8.8e-16	99.57	99.57
PUNBD41TV	NO HITS				4.1e-14	2.8e-14	3.7e-14	99.57	99.14
PUNBD14TV	NO HITS				(NA)	(NA)	(NA)	99.21	99.22
PUNBC59TV	NO HITS				(NA)	3e-06	(NA)	100	100
PUNBC41TV	NO HITS				(NA)	(NA)	(NA)	100	100
PUNBC22TV	NO HITS				(NA)	(NA)	(NA)	NA
PUNBC11TV	NO HITS				(NA)	(NA)	(NA)	100	97.28
PUNBC07TV	NO HITS				(NA)	(NA)	(NA)	NA
PUNBC02TV	NO HITS				(NA)	1.2e-06	(NA)	100	100
PUNBB62TV	NO HITS				(NA)	(NA)	(NA)	100	97.63
PUNBB60TV	NO HITS				(NA)	(NA)	(NA)	NA
PUNBB53TV	NO HITS				(NA)	3e-20	9.8e-20	99.67	100
PUNBB22TV	NO HITS				2.2e-18	1.7e-17	4.7e-18	99.7	97.09
PUNBB11TV	NO HITS				(NA)	(NA)	6.8e-10	99.75	97.54
PUNBB05TV	NO HITS				(NA)	(NA)	(NA)	100	100
PUNBA53TV	NO HITS				(NA)	(NA)	(NA)	99.6	97.68
PUNBA21TV	NO HITS				(NA)	(NA)	(NA)	NA
PUNB996TV	NO HITS				3e-16	6.5e-18	3.8e-18	99.75	100
PUNB970TV	NO HITS				(NA)	(NA)	(NA)	100	97.17
PUNB965TV	NO HITS				1.6e-66	3.2e-59	7.2e-57	99.41	99.88
PUNB959TV	NO HITS				2.3e-14	3.5e-17	(NA)	99.86	100
PUNB914TV	NO HITS				(NA)	(NA)	(NA)	99.76	99.16
PUNB901TV	NO HITS				2.7e-08	2e-06	5.3e-10	NA
PUNB875TV	NO HITS				1e-13	(NA)	(NA)	99.72	100
PUNB862TV	NO HITS				(NA)	(NA)	(NA)	99.4	99.7
PUNB847TV	NO HITS				(NA)	(NA)	(NA)	99.87	99.61
PUNB841TV	NO HITS				(NA)	(NA)	(NA)	99.75	100
PUNB791TV	NO HITS				(NA)	(NA)	(NA)	100	91.44
PUNB787TV	NO HITS				(NA)	(NA)	(NA)	99.59	99.6
PUNB783TV	NO HITS				5.4e-27	5.9e-25	1.2e-39	99.81	99.81
PUNB765TV	NO HITS				(NA)	(NA)	(NA)	100	98.81
PUNB753TV	NO HITS				2.8e-06	2.9e-07	1.4e-07	100	98.77
PUNB752TV	NO HITS				(NA)	(NA)	(NA)	99.52	99.52
PUNB701TV	NO HITS				2e-47	2.5e-48	1e-47	100	98.66
PUNB668TV	NO HITS				7.5e-70	4.1e-68	1.2e-68	100	99.87
PUNB655TV	NO HITS				(NA)	(NA)	(NA)	NA
PUNB652TV	NO HITS				1.2e-15	6.5e-15	4.8e-14	99.68	100
PUNB645TV	NO HITS				(NA)	(NA)	(NA)	96.49	100
PUNB636TV	NO HITS				(NA)	(NA)	(NA)	99.17	100
PUNB635TV	NO HITS				8.2e-21	1.8e-07	1.8e-18	NA
PUNB612TV	NO HITS				(NA)	(NA)	(NA)	NA
PUNB554TV	NO HITS				6.5e-10	8.7e-14	2.1e-14	100	100
PUNB551TV	NO HITS				(NA)	(NA)	(NA)	99.89	99.04
PUNB536TV	NO HITS				(NA)	(NA)	(NA)	99.46	100
PUNB508TV	NO HITS				(NA)	(NA)	(NA)	99.61	100
PUNB463TV	NO HITS				5.7e-23	2.4e-25	(NA)	99.88	100
PUNB443TV	NO HITS				(NA)	(NA)	(NA)	99.75	100
PUNB437TV	NO HITS				(NA)	(NA)	(NA)	99.31	97.76
PUNB432TV	NO HITS				(NA)	(NA)	(NA)	99.65	100
PUNB431TV	NO HITS				(NA)	(NA)	(NA)	100	91.73
PUNB425TV	NO HITS				(NA)	(NA)	(NA)	NA
PUNB403TV	NO HITS				(NA)	(NA)	(NA)	97.93	97.48
PUNB395TV	NO HITS				(NA)	(NA)	(NA)	99.8	100
PUNB379TV	NO HITS				(NA)	(NA)	(NA)	98.95	93.83
PUNB362TV	NO HITS				(NA)	(NA)	(NA)	99.24	96.32
PUNB360TV	NO HITS				(NA)	(NA)	(NA)	NA
PUNB355TV	NO HITS				(NA)	4.1e-60	3.1e-62	99.66	99.78
PUNB264TV	NO HITS				(NA)	(NA)	(NA)	100	100
PUNB238TV	NO HITS				(NA)	(NA)	(NA)	97.7	95.6
PUNB190TV	NO HITS				(NA)	(NA)	(NA)	100	100
PUNB188TV	NO HITS				5.1e-46	4e-48	2.8e-47	99.57	100
PUNB169TV	NO HITS				(NA)	(NA)	(NA)	NA
PUNB167TV	NO HITS				4.4e-27	1e-28	3.7e-27	99.85	98.79
PUNB131TV	NO HITS				(NA)	(NA)	(NA)	99.81	97.91
PUNB112TV	NO HITS				(NA)	(NA)	(NA)	99.32	99.33
PUNB074TV	NO HITS				2.6e-08	6.1e-09	9.4e-09	100	100
PUNB065TV	NO HITS				2.9e-17	5.7e-17	6.4e-16	100	98.08
PUNB064TV	NO HITS				(NA)	(NA)	(NA)	99.41	99.41
PUNB062TV	NO HITS				(NA)	(NA)	(NA)	100	93.7
PUNB049TV	NO HITS				(NA)	(NA)	(NA)	99.81	98.36
PUNB002TV	NO HITS				(NA)	(NA)	(NA)	NA
PUNAZ83TV	NO HITS				9.9e-15	(NA)	1.8e-06	99.63	100
PUNAZ73TV	NO HITS				(NA)	3.5e-19	4e-21	NA
PUNAZ60TV	NO HITS				3.2e-06	1.8e-06	1.1e-07	98.97	100
PUNAZ51TV	NO HITS				(NA)	(NA)	(NA)	100	100
PUNAZ05TV	NO HITS				(NA)	(NA)	(NA)	100	98.55
PUNAY79TV	NO HITS				(NA)	(NA)	(NA)	99.66	100
PUNAY60TV	NO HITS				(NA)	(NA)	(NA)	99.44	100
PUNAY44TV	NO HITS				(NA)	(NA)	(NA)	NA
PUNAY39TV	NO HITS				(NA)	(NA)	(NA)	99.63	97.81
PUNAY12TV	NO HITS				(NA)	(NA)	(NA)	99.67	100
PUNAY11TV	NO HITS				4.4e-20	1.8e-17	1.9e-23	100	100
PUNAX80TV	NO HITS				(NA)	(NA)	(NA)	100	100
PUNAX46TV	NO HITS				(NA)	(NA)	(NA)	100	100
PUNAX36TV	NO HITS				(NA)	(NA)	(NA)	100	99.2
PUNAX30TV	NO HITS				5.4e-12	3e-20	3.7e-19	99.74	100
PUNAX10TV	NO HITS				(NA)	(NA)	(NA)	NA
PUNAX03TV	NO HITS				9.6e-23	2.2e-33	3.6e-36	99.64	98.92
PUNAW93TV	NO HITS				2.8e-71	8.5e-71	8e-71	99.84	100
PUNAW35TV	NO HITS				(NA)	(NA)	(NA)	99.55	99.56
PUNAW27TV	NO HITS				8.2e-10	2.1e-10	(NA)	100	100
PUNAW12TV	NO HITS				(NA)	(NA)	(NA)	99.42	100
PUNAV81TV	NO HITS				(NA)	(NA)	(NA)	NA
PUNAV58TV	NO HITS				(NA)	(NA)	(NA)	99.61	99.61
PUNAV38TV	NO HITS				(NA)	(NA)	(NA)	NA
PUNAV08TV	NO HITS				(NA)	(NA)	(NA)	NA
PUNAU73TV	NO HITS				1.6e-47	3.1e-50	4.2e-51	99.64	97.51
PUNAU37TV	NO HITS				6e-46	4.3e-44	1.2e-46	99.78	97.88
PUNAU19TV	NO HITS				(NA)	(NA)	(NA)	NA
PUNAU18TV	NO HITS				2e-19	5.8e-20	3.2e-20	99.7	98.54
PUNAU10TV	NO HITS				(NA)	(NA)	(NA)	NA
PUNAT87TV	NO HITS				(NA)	(NA)	(NA)	99.4	98.93
PUNAT81TV	NO HITS				2.9e-53	1.1e-52	1.3e-49	99.69	98.77
PUNAT67TV	NO HITS				(NA)	(NA)	(NA)	100	96.05
PUNAT59TV	NO HITS				(NA)	(NA)	(NA)	99.54	99.54
PUNAT57TV	NO HITS				(NA)	4.2e-06	(NA)	100	98.41
PUNAT15TV	NO HITS				(NA)	2.5e-07	(NA)	NA
PUNAS03TV	NO HITS				(NA)	(NA)	(NA)	NA
PUNAR71TV	NO HITS				(NA)	(NA)	(NA)	99.78	99.89
PUNAR56TV	NO HITS				(NA)	(NA)	(NA)	100	100
PUNAR54TV	NO HITS				1.7e-29	6.9e-28	1.9e-29	99.78	100
PUNAQ93TV	NO HITS				(NA)	8.4e-15	(NA)	99.74	98.85
PUNAQ82TV	NO HITS				(NA)	(NA)	(NA)	NA
PUNAQ76TV	NO HITS				(NA)	(NA)	(NA)	100	99.07
PUNAQ45TV	NO HITS				(NA)	(NA)	(NA)	99.66	93.38
PUNAQ31TV	NO HITS				4e-16	2.4e-12	2.4e-20	99.55	99.85
PUNAQ16TV	NO HITS				(NA)	(NA)	(NA)	NA
PUNAQ07TV	NO HITS				(NA)	(NA)	(NA)	NA
PUNAQ05TV	NO HITS				(NA)	(NA)	(NA)	99.52	98.57
PUNAP94TV	NO HITS				(NA)	(NA)	(NA)	98.53	99.27
PUNAP84TV	NO HITS				(NA)	(NA)	(NA)	100	99.72
PUNAP73TV	NO HITS				(NA)	(NA)	(NA)	100	95.82
PUNAP40TV	NO HITS				1.4e-48	2.4e-10	1.4e-23	100	100
PUNAP20TV	NO HITS				7.9e-29	3.7e-31	5.5e-31	NA
PUNAP07TV	NO HITS				5e-07	(NA)	(NA)	99.28	100
PUNAO95TV	NO HITS				7.2e-11	5.7e-10	6e-11	100	99.58
PUNAO72TV	NO HITS				(NA)	(NA)	(NA)	96.46	100
PUNAO55TV	NO HITS				(NA)	(NA)	(NA)	100	100
PUNAO17TV	NO HITS				1e-14	3.1e-13	7.4e-15	NA
PUNAO11TV	NO HITS				3.9e-13	3.5e-14	8.8e-14	NA
PUNAO05TV	NO HITS				(NA)	(NA)	(NA)	100	91.84
PUNAN68TV	NO HITS				(NA)	(NA)	(NA)	NA
PUNAN53TV	NO HITS				1.9e-26	(NA)	(NA)	99.79	97.98
PUNAN50TV	NO HITS				(NA)	(NA)	(NA)	NA
PUNAN35TV	NO HITS				7.2e-26	4e-26	1.1e-25	99.72	100
PUNAN25TV	NO HITS				(NA)	(NA)	(NA)	99.88	98.94
PUNAM86TV	NO HITS				1.3e-52	7.1e-44	2.6e-43	99.85	98.84
PUNAM85TV	NO HITS				(NA)	(NA)	(NA)	NA
PUNAM75TV	NO HITS				1.8e-52	2.1e-28	1.7e-52	100	98.03
PUNAM71TV	NO HITS				(NA)	(NA)	(NA)	NA
PUNAM20TV	NO HITS				(NA)	(NA)	(NA)	99.58	99.86
PUNAL88TV	NO HITS				8.7e-38	1.8e-36	4.6e-38	100	100
PUNAL80TV	NO HITS				(NA)	(NA)	(NA)	98.6	100
PUNAL64TV	NO HITS				1.8e-12	3.2e-13	2.1e-13	99.76	100
PUNAL53TV	NO HITS				4.6e-15	(NA)	1.5e-27	NA
PUNAL35TV	NO HITS				(NA)	(NA)	(NA)	100	100
PUNAL21TV	NO HITS				1e-14	9.6e-14	7e-14	99.53	100
PUNAK79TV	NO HITS				(NA)	(NA)	(NA)	99.4	100
PUNAK36TV	NO HITS				2.9e-39	7.3e-42	2.9e-43	99.85	98.5
PUNAK24TV	NO HITS				(NA)	(NA)	(NA)	99.73	98.65
PUNAK20TV	NO HITS				1.7e-23	(NA)	(NA)	99.78	100
PUNAK09TV	NO HITS				(NA)	(NA)	(NA)	100	100
PUNAJ64TV	NO HITS				(NA)	(NA)	(NA)	97.69	97.74
PUNAJ56TV	NO HITS				2e-49	5e-43	5.8e-45	99.64	99.82
PUNAJ34TV	NO HITS				(NA)	(NA)	(NA)	99.49	100
PUNAJ02TV	NO HITS				(NA)	(NA)	(NA)	NA
PUNAI87TV	NO HITS				(NA)	(NA)	(NA)	100	98.46
PUNAI46TV	NO HITS				(NA)	(NA)	(NA)	99.74	100
PUNAH87TV	NO HITS				(NA)	(NA)	(NA)	99.2	96.67
PUNAH65TV	NO HITS				(NA)	(NA)	(NA)	100	100
PUNAH11TV	NO HITS				(NA)	(NA)	(NA)	98.86	100
PUNAH09TV	NO HITS				(NA)	(NA)	(NA)	100	97.86
PUNAG58TV	NO HITS				(NA)	(NA)	(NA)	100	99.82
PUNAF78TV	NO HITS				(NA)	(NA)	(NA)	99.72	99.73
PUNAF60TV	NO HITS				(NA)	(NA)	(NA)	100	96
PUNAF20TV	NO HITS				(NA)	(NA)	(NA)	NA
PUNAF15TV	NO HITS				(NA)	(NA)	(NA)	NA
PUNAE74TV	NO HITS				3.6e-11	1.1e-10	5.3e-11	99.73	100
PUNAE71TV	NO HITS				(NA)	(NA)	(NA)	100	98.78
PUNAE32TV	NO HITS				2e-29	1e-33	3e-32	100	100
PUNAE16TV	NO HITS				1.9e-21	(NA)	1.2e-23	99.65	100
PUNAD58TV	NO HITS				2e-82	2.6e-83	9.7e-83	99.86	98.64
PUNAD10TV	NO HITS				2.2e-07	(NA)	5e-06	100	97.22
PUNAD08TV	NO HITS				9.5e-31	1.8e-32	7.4e-29	100	98.71
PUNAC73TV	NO HITS				1.1e-08	1.3e-07	2.1e-09	99.5	100
PUNAC72TV	NO HITS				(NA)	(NA)	(NA)	99.62	96.34
PUNAC69TV	NO HITS				(NA)	(NA)	(NA)	99.52	98.9
PUNAC50TV	NO HITS				3.4e-43	1.3e-42	7.4e-45	99.74	98.61
PUNAB33TV	NO HITS				(NA)	(NA)	(NA)	99.76	100
PUNAB30TV	NO HITS				(NA)	1.9e-11	1.3e-10	100	100
PUNAA83TV	NO HITS				(NA)	(NA)	(NA)	100	98.53
PUNAA43TV	NO HITS				(NA)	(NA)	(NA)	100	94.29
PUNAA20TV	NO HITS				(NA)	(NA)	(NA)	100	99.59
PUNA960TV	NO HITS				(NA)	(NA)	(NA)	100	91.51
PUNA946TV	NO HITS				(NA)	(NA)	(NA)	98.91	95.34
PUNA937TV	NO HITS				(NA)	(NA)	(NA)	99.46	98.8
PUNA932TV	NO HITS				1.2e-42	4.2e-69	1.2e-71	99.75	98.65
PUNA922TV	NO HITS				(NA)	(NA)	(NA)	99.42	99.86
PUNA916TV	NO HITS				1.6e-07	1.7e-12	2.7e-12	99.81	96.98
PUNA902TV	NO HITS				2e-61	1.9e-66	1.6e-67	99.65	99.18
PUNA770TV	NO HITS				(NA)	(NA)	(NA)	100	98.62
PUNA739TV	NO HITS				9.7e-06	8.3e-18	8.5e-19	99.61	99.1
PUNA738TV	NO HITS				(NA)	(NA)	(NA)	98.44	100
PUNA724TV	NO HITS				(NA)	(NA)	(NA)	99.85	98.25
PUNA668TV	NO HITS				(NA)	(NA)	(NA)	100	100
PUNA581TV	NO HITS				7.4e-06	9e-07	(NA)	99.88	99.88
PUNA566TV	NO HITS				(NA)	(NA)	(NA)	100	100
PUNA559TV	NO HITS				1.6e-15	(NA)	(NA)	100	99.02
PUNA557TV	NO HITS				5e-19	1.5e-18	2.9e-18	99.6	98.25
PUNA548TV	NO HITS				(NA)	(NA)	(NA)	99.67	96.53
PUNA506TV	NO HITS				(NA)	(NA)	(NA)	99.43	98.32
PUNA496TV	NO HITS				(NA)	(NA)	(NA)	NA
PUNA488TV	NO HITS				(NA)	(NA)	(NA)	NA
PUNA459TV	NO HITS				(NA)	(NA)	(NA)	99.39	98.19
PUNA457TV	NO HITS				(NA)	(NA)	(NA)	100	96.97
PUNA438TV	NO HITS				(NA)	(NA)	(NA)	NA
