# Supplementary material for: Analysis of the Pythium ultimum transcriptome using Sanger and Pyrosequencing approaches
Source: BMC Genomics. 2008 Nov 15;9:542. doi: 10.1186/1471-2164-9-542 (PMC2612028; doi:10.1186/1471-2164-9-542)
Supplement: Additional file 2 — Hybrid assemblies derived solely from Sanger reads. [file 1471-2164-9-542-S2.xls]

## Sheet: Additional_Data_File_2.txt
Additional Data File 2. Hybrid assemblies derived solely from Sanger reads.
No. EST Component Reads	Identifier	UniRef100 Match	Annotation	UniRef Organism	E value	E value vs P. infestans proteome	E value vs P. ramorum proteome	E value vs P. sojae proteome	% ID, % Coverage vs P. ultimum Whole Genome Assemblies	Length (bp)
4	asmbl_5217	UniRef100_A2YX13	Putative uncharacterized protein; n=1; Oryza sativa (indica cultivar-group)|Rep: Putative uncharacterized protein	Oryza sativa subsp. indica (Rice)	7.9e-29	2.7e-50	2.2e-81	3.6e-84	(99.87 98.81)	[757]
3	asmbl_7843	NO HITS				(NA)	(NA)	(NA)	(100.00 100.00)	[204]
3	asmbl_7358	UniRef100_Q585V4	Chaperone protein DnaJ, putative; n=1; Trypanosoma brucei|Rep: Chaperone protein DnaJ, putative	Trypanosoma brucei	6.4e-28	1e-25	9.3e-26	6.2e-25	(99.55 99.85)	[672]
3	asmbl_7286	UniRef100_Q8H430	Breast adenocarcinoma marker-like; n=1; Oryza sativa (japonica cultivar-group)|Rep: Breast adenocarcinoma marker-like	Oryza sativa subsp. japonica (Rice)	5.7e-50	1e-91	6.9e-92	1.2e-92	(100.00 100.00)	[720]
3	asmbl_7267	UniRef100_UPI00015537C6	PREDICTED: hypothetical protein; n=1; Mus musculus|Rep: PREDICTED: hypothetical protein	Mus musculus	6.8e-09	1.8e-60	5.5e-60	4.6e-61	(NA)	[548]
3	asmbl_6900	NO HITS				(NA)	(NA)	(NA)	(100.00 98.72)	[549]
3	asmbl_6863	UniRef100_Q8IHL1	LvsF; n=1; Dictyostelium discoideum|Rep: LvsF	Dictyostelium discoideum (Slime mold)	2.4e-23	6e-94	9.5e-55	4.2e-61	(99.65 99.53)	[856]
3	asmbl_6770	NO HITS				(NA)	(NA)	1.3e-16	(99.54 98.91)	[1101]
3	asmbl_6571	NO HITS				5.7e-48	9.4e-49	2.2e-48	(100.00 98.70)	[693]
3	asmbl_5611	NO HITS				5e-12	1.1e-24	3.8e-25	(100.00 98.12)	[849]
3	asmbl_4414	NO HITS				7.6e-60	2e-60	3.4e-61	(100.00 99.21)	[1400]
2	asmbl_9678	NO HITS				(NA)	(NA)	(NA)	(99.81 97.78)	[541]
2	asmbl_9509	UniRef100_UPI0000E7FB3E	PREDICTED: similar to GRIP and coiled-coil domain-containing 2; n=1; Gallus gallus|Rep: PREDICTED: similar to GRIP and coiled-coil domain-containing 2	Gallus gallus	4.3e-13	1.6e-107	5.4e-106	6.4e-110	(99.86 99.86)	[1428]
2	asmbl_9361	NO HITS				4.5e-07	(NA)	(NA)	(100.00 100.00)	[726]
2	asmbl_9358	UniRef100_A0NPW6	Putative uncharacterized protein; n=1; Stappia aggregata IAM 12614|Rep: Putative uncharacterized protein	Stappia aggregata IAM 12614	7.6e-32	2.9e-55	3.7e-54	1.3e-54	(99.68 98.75)	[642]
2	asmbl_9322	UniRef100_Q16X18	Prolylcarboxypeptidase, putative; n=1; Aedes aegypti|Rep: Prolylcarboxypeptidase, putative	Aedes aegypti (Yellowfever mosquito)	1.6e-22	3.6e-64	7.2e-65	6.3e-66	(NA)	[762]
2	asmbl_9278	NO HITS				2.1e-16	6e-17	2.9e-19	(100.00 100.00)	[746]
2	asmbl_9255	UniRef100_Q33AP3	Phosphatidylinositolglycan class O, putative, expressed; n=2; Oryza sativa (japonica cultivar-group)|Rep: Phosphatidylinositolglycan class O, putative, expressed	Oryza sativa subsp. japonica (Rice)	2e-17	5.3e-28	(NA)	7e-10	(100.00 99.87)	[786]
2	asmbl_9251	UniRef100_Q3U898	Bone marrow macrophage cDNA, RIKEN full-length enriched library, clone:I830061K13 product:Helicase/primase complex protein homolog; n=1; Mus musculus|Rep: Bone marrow macrophage cDNA, RIKEN full-length enriched library, clone:I830061K13 product:Helicase/primase complex protein homolog	Mus musculus (Mouse)	6.8e-24	(NA)	(NA)	(NA)	(NA)	[398]
2	asmbl_9172	UniRef100_UPI000065F7F8	Homolog of Homo sapiens stabilin 1 precursor; n=1; Takifugu rubripes|Rep: Homolog of Homo sapiens stabilin 1 precursor	Takifugu rubripes	8.5e-18	1.8e-179	2.6e-140	1.7e-148	(99.74 100.00)	[1167]
2	asmbl_9171	NO HITS				(NA)	(NA)	(NA)	(99.69 95.60)	[341]
2	asmbl_9118	NO HITS				(NA)	(NA)	(NA)	(99.76 99.30)	[426]
2	asmbl_9111	UniRef100_A3BDG3	Putative uncharacterized protein; n=1; Oryza sativa (japonica cultivar-group)|Rep: Putative uncharacterized protein	Oryza sativa subsp. japonica (Rice)	5.6e-19	1.9e-18	5.1e-18	5.1e-18	(100.00 96.22)	[370]
2	asmbl_9088	NO HITS				1.2e-06	(NA)	(NA)	(99.66 100.00)	[298]
2	asmbl_9037	UniRef100_P87137	Uncharacterized protein C57A7.06; n=2; Schizosaccharomyces pombe|Rep: Uncharacterized protein C57A7.06	Schizosaccharomyces pombe (Fission yeast)	1.5e-22	8.8e-68	5.5e-67	1.5e-67	(99.87 98.97)	[774]
2	asmbl_9027	UniRef100_Q8VCH8	UBX domain-containing protein 2; n=2; Mus musculus|Rep: UBX domain-containing protein 2	Mus musculus (Mouse)	1.1e-48	(NA)	(NA)	(NA)	(NA)	[723]
2	asmbl_9008	UniRef100_A2E532	GAF domain containing protein; n=1; Trichomonas vaginalis G3|Rep: GAF domain containing protein	Trichomonas vaginalis G3	1.4e-25	7.9e-76	3e-75	1.3e-77	(NA)	[633]
2	asmbl_8991	UniRef100_Q8DYL7	Cell wall surface anchor family protein; n=1; Streptococcus agalactiae serogroup V|Rep: Cell wall surface anchor family protein	Streptococcus agalactiae serotype V	2e-06	(NA)	(NA)	(NA)	(99.78 100.00)	[894]
2	asmbl_8987	NO HITS				(NA)	(NA)	(NA)	(99.55 94.89)	[235]
2	asmbl_8979	UniRef100_Q6DN78	FY protein; n=1; Lolium perenne|Rep: FY protein	Lolium perenne (Perennial ryegrass)	1.7e-73	1.9e-168	5e-169	9.4e-164	(100.00 99.16)	[1068]
2	asmbl_8932	NO HITS				(NA)	(NA)	(NA)	(99.83 98.16)	[598]
2	asmbl_8930	NO HITS				1.2e-08	2.4e-08	3.1e-08	(99.85 98.28)	[698]
2	asmbl_8923	UniRef100_Q7SXY6	Zgc:63669; n=1; Danio rerio|Rep: Zgc:63669	Danio rerio (Zebrafish) (Brachydanio rerio)	6.5e-23	2.9e-62	1.5e-59	2.1e-72	(99.65 98.84)	[865]
2	asmbl_8859	UniRef100_Q7Q098	ENSANGP00000020077; n=1; Anopheles gambiae str. PEST|Rep: ENSANGP00000020077	Anopheles gambiae str. PEST	2.9e-26	4e-134	1.2e-135	1.6e-136	(99.60 99.90)	[997]
2	asmbl_8769	NO HITS				1.2e-43	1.5e-46	7e-47	(99.72 99.86)	[718]
2	asmbl_8766	UniRef100_A0UGB2	Type III secretion protein, HrpO family precursor; n=1; Burkholderia multivorans ATCC 17616|Rep: Type III secretion protein, HrpO family precursor	Burkholderia multivorans ATCC 17616	4.8e-08	1.8e-56	9.6e-50	7.3e-54	(99.87 99.62)	[798]
2	asmbl_8741	UniRef100_Q7XQV0	OSJNBb0079B02.5 protein; n=1; Oryza sativa (japonica cultivar-group)|Rep: OSJNBb0079B02.5 protein	Oryza sativa subsp. japonica (Rice)	2.5e-20	2.7e-75	3.5e-81	3.3e-81	(100.00 100.00)	[667]
2	asmbl_8735	NO HITS				3.1e-08	4.5e-40	8.8e-39	(99.86 98.31)	[712]
2	asmbl_8699	NO HITS				(NA)	(NA)	(NA)	(100.00 100.00)	[114]
2	asmbl_8675	NO HITS				(NA)	(NA)	(NA)	(99.79 99.79)	[476]
2	asmbl_8576	UniRef100_Q9LU72	Emb|CAB76911.1; n=1; Arabidopsis thaliana|Rep: Emb|CAB76911.1	Arabidopsis thaliana (Mouse-ear cress)	6.6e-14	6.4e-26	8.1e-27	6.7e-28	(99.47 100.00)	[757]
2	asmbl_8524	UniRef100_Q5XGD2	Replication factor C (Activator 1) 5 (Replication factor C (Activator 1) 5, 36.5kDa); n=1; Xenopus tropicalis|Rep: Replication factor C (Activator 1) 5 (Replication factor C (Activator 1) 5, 36.5kDa)	Xenopus tropicalis (Western clawed frog) (Silurana tropicalis)	5.1e-26	7.3e-57	1.2e-57	1.1e-57	(99.79 100.00)	[486]
2	asmbl_8282	NO HITS				(NA)	(NA)	(NA)	(100.00 94.32)	[229]
2	asmbl_8268	UniRef100_UPI0001555EEE	PREDICTED: similar to acyl-CoA oxidase type 1; n=1; Ornithorhynchus anatinus|Rep: PREDICTED: similar to acyl-CoA oxidase type 1	Ornithorhynchus anatinus	9.2e-30	6.5e-46	3.3e-56	1.3e-48	(99.77 100.00)	[875]
2	asmbl_8234	NO HITS				3.7e-27	1.1e-28	7.3e-38	(NA)	[793]
2	asmbl_8191	UniRef100_Q4QFM2	Kinesin K39, putative; n=1; Leishmania major|Rep: Kinesin K39, putative	Leishmania major	1.1e-21	6.8e-08	6.4e-10	2.1e-13	(NA)	[1070]
2	asmbl_8130	NO HITS				(NA)	(NA)	3.1e-07	(99.84 100.00)	[644]
2	asmbl_8120	NO HITS				(NA)	(NA)	(NA)	(99.55 100.00)	[449]
2	asmbl_7937	UniRef100_Q9VR49	CG3047-PA; n=1; Drosophila melanogaster|Rep: CG3047-PA	Drosophila melanogaster (Fruit fly)	1.6e-10	1.5e-51	4.7e-54	6.5e-53	(99.83 98.17)	[602]
2	asmbl_786	UniRef100_A5D6T9	Putative uncharacterized protein; n=2; Danio rerio|Rep: Putative uncharacterized protein	Danio rerio (Zebrafish) (Brachydanio rerio)	4.2e-11	8.3e-08	1.3e-07	1.4e-10	(NA)	[439]
2	asmbl_7825	UniRef100_A2F807	CAMK family protein kinase; n=1; Trichomonas vaginalis G3|Rep: CAMK family protein kinase	Trichomonas vaginalis G3	1.3e-21	7.5e-48	8.2e-50	1.1e-48	(100.00 99.85)	[677]
2	asmbl_7287	UniRef100_Q65GU6	YrhJ; n=1; Bacillus licheniformis ATCC 14580|Rep: YrhJ	Bacillus licheniformis (strain DSM 13 / ATCC 14580)	2.2e-22	3.5e-31	1.3e-43	3.3e-46	(99.85 98.63)	[657]
2	asmbl_7026	NO HITS				9.7e-16	1.1e-14	1.1e-13	(NA)	[833]
2	asmbl_6817	NO HITS				2.9e-14	8.8e-14	(NA)	(99.68 96.25)	[320]
2	asmbl_668	NO HITS				(NA)	(NA)	(NA)	(NA)	[168]
2	asmbl_6619	UniRef100_Q6P0E5	Zgc:56488; n=1; Danio rerio|Rep: Zgc:56488	Danio rerio (Zebrafish) (Brachydanio rerio)	4e-42	7.7e-46	3.7e-86	4.7e-43	(100.00 99.17)	[1090]
2	asmbl_4688	NO HITS				6.5e-17	(NA)	(NA)	(99.48 100.00)	[382]
2	asmbl_398	NO HITS				(NA)	(NA)	(NA)	(NA)	[171]
2	asmbl_3040	UniRef100_Q9M315	3-methyl-2-oxobutanoate hydroxy-methyl-transferase-like protein; n=1; Arabidopsis thaliana|Rep: 3-methyl-2-oxobutanoate hydroxy-methyl-transferase-like protein	Arabidopsis thaliana (Mouse-ear cress)	8.5e-81	1.3e-120	2.1e-120	1.8e-115	(99.59 100.00)	[1218]
2	asmbl_2730	NO HITS				(NA)	(NA)	(NA)	(NA)	[418]
2	asmbl_2653	UniRef100_Q4T134	Chromosome undetermined SCAF10737, whole genome shotgun sequence; n=1; Tetraodon nigroviridis|Rep: Chromosome undetermined SCAF10737, whole genome shotgun sequence	Tetraodon nigroviridis (Green puffer)	1.6e-14	1.9e-19	5.9e-20	7.2e-20	(98.83 96.88)	[353]
2	asmbl_2507	UniRef100_Q6WLC2	Cathepsin A; n=1; Branchiostoma belcheri tsingtauense|Rep: Cathepsin A	Branchiostoma belcheri tsingtauense	1.9e-35	8.9e-100	7.9e-100	5.4e-97	(NA)	[1165]
2	asmbl_2017	UniRef100_Q95ZU1	Heavy chain, unconventional myosin protein 2, isoform a; n=1; Caenorhabditis elegans|Rep: Heavy chain, unconventional myosin protein 2, isoform a	Caenorhabditis elegans	3.8e-10	1.2e-91	3.2e-88	3.1e-91	(99.89 99.77)	[883]
2	asmbl_1644	NO HITS				(NA)	(NA)	(NA)	(100.00 99.72)	[361]
2	asmbl_1345	NO HITS				9.6e-23	1e-24	9.7e-25	(100.00 98.09)	[471]
2	asmbl_10504	NO HITS				(NA)	(NA)	(NA)	(100.00 100.00)	[173]
2	asmbl_10487	NO HITS				1.3e-27	7.1e-26	1.5e-23	(99.79 100.00)	[472]
2	asmbl_10471	UniRef100_Q0ILJ2	Os12g0641500 protein; n=1; Oryza sativa (japonica cultivar-group)|Rep: Os12g0641500 protein	Oryza sativa subsp. japonica (Rice)	5.8e-08	2e-29	1.3e-30	2.4e-27	(100.00 99.70)	[336]
