# Supplementary material for: Analysis of the Pythium ultimum transcriptome using Sanger and Pyrosequencing approaches
Source: BMC Genomics. 2008 Nov 15;9:542. doi: 10.1186/1471-2164-9-542 (PMC2612028; doi:10.1186/1471-2164-9-542)
Supplement: Additional file 3 — Top 50 largest assemblies from the hybrid assembly. [file 1471-2164-9-542-S3.xls]

## Sheet: Additional_Data_File_3.txt
Additional Data File 3. Top 50 largest assemblies from the hybrid assembly.
No. EST Component Reads	Identifier	UniRef100 Match	Annotation	UniRef Organism	E value	E value vs P. infestans proteome	E value vs P. ramorum proteome	E value vs P. sojae proteome	% ID, % Coverage vs P. ultimum Whole Genome Assemblies	Length (bp)
2654	asmbl_58	UniRef100_UPI00006A2900	UPI00006A2900 related cluster; n=1; Xenopus tropicalis|Rep: unknown	Xenopus tropicalis	5.9e-64	7.4e-56	2.9e-46	2.4e-56	(NA)	[4471]
2168	asmbl_500	NO HITS				(NA)	2.2e-28	1.4e-14	(99.90 99.52)	[2122]
1187	asmbl_673	UniRef100_A1ZK29	Cell wall-associated hydrolase; n=1; Microscilla marina ATCC 23134|Rep: Cell wall-associated hydrolase	Microscilla marina ATCC 23134	5.7e-39	(NA)	(NA)	(NA)	(99.90 99.90)	[2674]
854	asmbl_373	NO HITS				1.3e-32	6.2e-18	3.3e-35	(NA)	[1181]
629	asmbl_386	NO HITS				(NA)	(NA)	(NA)	(NA)	[314]
403	asmbl_241	NO HITS				(NA)	(NA)	(NA)	(NA)	[291]
375	asmbl_55	NO HITS				(NA)	(NA)	(NA)	(NA)	[215]
346	asmbl_56	NO HITS				(NA)	(NA)	(NA)	(NA)	[258]
262	asmbl_523	UniRef100_Q0PWU6	Ac1147-like protein; n=1; Diaphorina citri|Rep: Ac1147-like protein	Diaphorina citri (Asian citrus psyllid)	4.6e-09	(NA)	(NA)	(NA)	(NA)	[263]
247	asmbl_519	UniRef100_Q2M3Y2	Ribosomal protein L31; n=1; Phytophthora infestans|Rep: Ribosomal protein L31	Phytophthora infestans (Potato late blight fungus)	7.4e-14	2.6e-16	1.8e-16	1e-16	(NA)	[1143]
238	asmbl_676	UniRef100_A4RTX6	Serine hydroxymethyltransferase; n=1; Ostreococcus lucimarinus CCE9901|Rep: Serine hydroxymethyltransferase	Ostreococcus lucimarinus CCE9901	6.6e-42	1.2e-72	2.8e-72	2e-74	(NA)	[949]
202	asmbl_672	UniRef100_UPI0000DADA33	hypothetical protein RcanM_01000334; n=1; Rickettsia canadensis str. McKiel|Rep: hypothetical protein RcanM_01000334	Rickettsia canadensis str. McKiel	1.9e-28	(NA)	(NA)	(NA)	(100.00 100.00)	[1480]
192	asmbl_223	NO HITS				(NA)	(NA)	(NA)	(NA)	[235]
183	asmbl_594	UniRef100_Q3BKI0	Putative uncharacterized protein; n=1; Magnetospirillum gryphiswaldense|Rep: Putative uncharacterized protein	Magnetospirillum gryphiswaldense	8.1e-12	(NA)	(NA)	(NA)	(NA)	[274]
179	asmbl_93	NO HITS				(NA)	(NA)	(NA)	(NA)	[215]
177	asmbl_23	NO HITS				(NA)	(NA)	(NA)	(NA)	[310]
158	asmbl_566	UniRef100_UPI000023EB8D	hypothetical protein FG10941.1; n=1; Gibberella zeae PH-1|Rep: hypothetical protein FG10941.1	Gibberella zeae PH-1	1.7e-11	4.5e-42	4.2e-13	1.5e-37	(NA)	[795]
148	asmbl_512	UniRef100_A4ZHE8	Ribosomal protein L2; n=1; Phytophthora ramorum|Rep: Ribosomal protein L2	Phytophthora ramorum (Sudden oak death agent)	4.2e-127	1.4e-24	9.3e-24	1.5e-24	(NA)	[1533]
142	asmbl_216	UniRef100_Q95UT9	Elongation factor 1 alpha long form; n=1; Monosiga brevicollis|Rep: Elongation factor 1 alpha long form	Monosiga brevicollis	3.7e-126	3.9e-58	8.1e-59	8.8e-58	(98.99 99.50)	[1585]
142	asmbl_193	UniRef100_Q52VA3	NADH dehydrogenase subunit 6; n=1; Phytophthora infestans|Rep: NADH dehydrogenase subunit 6	Phytophthora infestans (Potato late blight fungus)	4.8e-72	(NA)	(NA)	(NA)	(99.73 97.12)	[764]
140	asmbl_536	UniRef100_A4ZH90	ATP synthase subunit alpha; n=5; Phytophthora|Rep: ATP synthase subunit alpha	Phytophthora sojae	2.8e-247	1.5e-31	6.8e-35	1.4e-30	(NA)	[1581]
128	asmbl_307	UniRef100_Q9T260	Ribosomal protein L14; n=1; Phytophthora infestans|Rep: Ribosomal protein L14	Phytophthora infestans (Potato late blight fungus)	1.6e-45	(NA)	(NA)	(NA)	(NA)	[1031]
116	asmbl_748	UniRef100_Q60DK0	Expressed protein; n=2; Oryza sativa|Rep: Expressed protein	Oryza sativa subsp. japonica (Rice)	1.2e-12	1e-62	3.2e-64	5.6e-63	(NA)	[783]
114	asmbl_708	NO HITS				(NA)	(NA)	(NA)	(100.00 100.00)	[227]
109	asmbl_498	UniRef100_Q8H727	ADP/ATP translocase; n=1; Phytophthora infestans|Rep: ADP/ATP translocase	Phytophthora infestans (Potato late blight fungus)	1.2e-143	5.6e-146	4.3e-147	1.6e-145	(100.00 97.70)	[1348]
105	asmbl_751	UniRef100_Q0Q5F2	Cation-transporting ATPase; n=1; Phytophthora nicotianae|Rep: Cation-transporting ATPase	Phytophthora nicotianae (Buckeye rot agent)	0	0	0	0	(NA)	[3007]
105	asmbl_559	UniRef100_Q9U5M1	Polyubiquitin; n=2; Plasmodium falciparum|Rep: Polyubiquitin	Plasmodium falciparum	2.6e-118	3.4e-123	2.4e-123	2.9e-123	(99.87 98.00)	[800]
103	asmbl_553	UniRef100_Q4HDK5	Phosphoenolpyruvate carboxykinase; n=1; Campylobacter coli RM2228|Rep: Phosphoenolpyruvate carboxykinase	Campylobacter coli RM2228	8.6e-127	1.4e-174	4e-176	2.1e-175	(100.00 99.91)	[1174]
97	asmbl_758	UniRef100_Q00VE5	Peptide exporter, ABC superfamily; n=1; Ostreococcus tauri|Rep: Peptide exporter, ABC superfamily	Ostreococcus tauri	1.5e-186	1.1e-300	8.9e-298	9.4e-299	(100.00 99.41)	[2038]
97	asmbl_703	UniRef100_Q0ZNW4	Annexin; n=1; Saprolegnia monoica|Rep: Annexin	Saprolegnia monoica	9.8e-71	6.6e-88	1.1e-93	3.3e-97	(99.92 99.34)	[1209]
97	asmbl_691	UniRef100_Q0IV90	Os11g0104900 protein; n=1; Oryza sativa (japonica cultivar-group)|Rep: Os11g0104900 protein	Oryza sativa subsp. japonica (Rice)	4.1e-46	7.4e-94	2.7e-95	1e-93	(100.00 99.61)	[1029]
97	asmbl_385	UniRef100_A4ZH84	Ribosomal protein S12; n=1; Phytophthora sojae|Rep: Ribosomal protein S12	Phytophthora sojae	2.4e-53	(NA)	(NA)	(NA)	(NA)	[1187]
94	asmbl_53	UniRef100_Q6CQE3	Kluyveromyces lactis strain NRRL Y-1140 chromosome D of strain NRRL Y- 1140 of Kluyveromyces lactis; n=2; Kluyveromyces lactis|Rep: Kluyveromyces lactis strain NRRL Y-1140 chromosome D of strain NRRL Y- 1140 of Kluyveromyces lactis	Kluyveromyces lactis (Yeast) (Candida sphaerica)	3e-07	(NA)	(NA)	(NA)	(NA)	[1017]
92	asmbl_557	UniRef100_Q2M3Y1	Ribosomal protein L18; n=1; Phytophthora infestans|Rep: Ribosomal protein L18	Phytophthora infestans (Potato late blight fungus)	3.9e-67	1.4e-69	1.6e-67	1.5e-71	(99.76 98.45)	[837]
91	asmbl_681	UniRef100_UPI0000DA3B10	PREDICTED: hypothetical protein; n=1; Rattus norvegicus|Rep: PREDICTED: hypothetical protein	Rattus norvegicus	9.9e-13	8.2e-58	2.4e-50	1.7e-68	(100.00 99.57)	[1387]
91	asmbl_115	NO HITS				(NA)	(NA)	(NA)	(NA)	[236]
89	asmbl_783	NO HITS				(NA)	(NA)	(NA)	(100.00 98.80)	[418]
87	asmbl_800	UniRef100_A0EJ89	Glutamate decarboxylase; n=1; Pinus pinaster|Rep: Glutamate decarboxylase	Pinus pinaster (Maritime pine)	1.1e-137	1.6e-156	2.4e-210	2.3e-233	(99.95 99.73)	[1831]
87	asmbl_302	NO HITS				1.2e-95	1.1e-95	2.1e-95	(99.76 94.05)	[874]
85	asmbl_754	UniRef100_Q2UIM1	Predicted protein; n=1; Aspergillus oryzae|Rep: Predicted protein	Aspergillus oryzae	3.6e-18	7.1e-20	3.7e-31	1.1e-27	(100.00 98.98)	[979]
84	asmbl_156	NO HITS				(NA)	(NA)	(NA)	(NA)	[246]
82	asmbl_777	UniRef100_P34893	10 kDa chaperonin; n=1; Arabidopsis thaliana|Rep: 10 kDa chaperonin	Arabidopsis thaliana (Mouse-ear cress)	8.3e-19	6.2e-28	2.4e-27	2e-27	(NA)	[689]
82	asmbl_742	UniRef100_Q9CNI8	Putative uncharacterized protein PM0442; n=1; Pasteurella multocida|Rep: Putative uncharacterized protein PM0442	Pasteurella multocida	1.9e-15	8.6e-34	1.6e-33	1.4e-36	(100.00 98.58)	[1126]
81	asmbl_218	NO HITS				7.5e-32	3.5e-35	3.3e-35	(100.00 99.40)	[1001]
80	asmbl_393	UniRef100_Q95UT9	Elongation factor 1 alpha long form; n=1; Monosiga brevicollis|Rep: Elongation factor 1 alpha long form	Monosiga brevicollis	2e-54	5.7e-34	2.8e-33	7.8e-34	(100.00 100.00)	[822]
79	asmbl_808	UniRef100_Q1LWF3	Novel protein; n=2; Danio rerio|Rep: Novel protein	Danio rerio (Zebrafish) (Brachydanio rerio)	6.9e-31	1.1e-53	2.2e-51	5.5e-49	(99.45 99.89)	[906]
79	asmbl_734	UniRef100_Q2M5E0	Apocytochrome b; n=1; Plasmopara viticola|Rep: Apocytochrome b	Plasmopara viticola	1.3e-195	(NA)	(NA)	(NA)	(100.00 100.00)	[1783]
79	asmbl_666	NO HITS				2.2e-55	2.2e-56	5.8e-07	(100.00 99.48)	[776]
78	asmbl_820	NO HITS				1.1e-14	(NA)	2.6e-15	(100.00 97.19)	[569]
78	asmbl_580	UniRef100_Q9T249	NADH dehydrogenase subunit 7; n=1; Phytophthora infestans|Rep: NADH dehydrogenase subunit 7	Phytophthora infestans (Potato late blight fungus)	6.7e-191	(NA)	(NA)	(NA)	(NA)	[1282]
