# Supplementary material for: Analysis of the Pythium ultimum transcriptome using Sanger and Pyrosequencing approaches
Source: BMC Genomics. 2008 Nov 15;9:542. doi: 10.1186/1471-2164-9-542 (PMC2612028; doi:10.1186/1471-2164-9-542)
Supplement: Additional file 4 — Top 50 largest assemblies from 454-pyrosequencing only assembly. [file 1471-2164-9-542-S4.xls]

## Sheet: Additional_Data_File_4.txt
Additional Data File 4. Top 50 largest assemblies from 454-pyrosequencing only assembly.
No. EST Component Reads	Identifier	UniRef100 Match	Annotation	UniRef Organism	E value	E value vs P. infestans proteome	E value vs P. ramorum proteome	E value vs P. sojae proteome	% ID, % Coverage vs P. ultimum Whole Genome Assemblies	Length (bp)
1373	asmbl_186	NO HITS				1.3e-155	2.5e-158	3e-160	(NA)	[1728]
737	asmbl_256	UniRef100_Q7RFP7	Putative uncharacterized protein PY04658; n=1; Plasmodium yoelii yoelii|Rep: Putative uncharacterized protein PY04658	Plasmodium yoelii yoelii	3.2e-20	9.3e-18	1.5e-18	2.1e-17	(99.50 99.26)	[405]
649	asmbl_539	NO HITS				1.3e-34	9e-35	1.1e-34	(99.63 97.10)	[276]
607	asmbl_385	UniRef100_Q8TGM6	Protein TAR1; n=1; Saccharomyces cerevisiae|Rep: Protein TAR1	Saccharomyces cerevisiae (Baker's yeast)	1.4e-16	(NA)	(NA)	(NA)	(NA)	[1187]
503	asmbl_127	UniRef100_A3LSK3	Predicted protein; n=1; Pichia stipitis CBS 6054|Rep: Predicted protein	Pichia stipitis CBS 6054	3e-25	(NA)	(NA)	1.2e-11	(NA)	[118]
477	asmbl_147	UniRef100_Q9AVH2	Putative senescence-associated protein; n=1; Pisum sativum|Rep: Putative senescence-associated protein	Pisum sativum (Garden pea)	6.2e-62	2.8e-30	3.2e-32	7.9e-33	(100.00 98.23)	[339]
447	asmbl_277	UniRef100_Q2PFW4	Putative uncharacterized protein; n=1; Macaca fascicularis|Rep: Putative uncharacterized protein	Macaca fascicularis (Crab eating macaque) (Cynomolgus monkey)	7.3e-11	(NA)	(NA)	(NA)	(NA)	[276]
415	asmbl_114	NO HITS				(NA)	8.6e-07	(NA)	(NA)	[159]
414	asmbl_303	UniRef100_Q8UWJ5	CDH1-D; n=1; Gallus gallus|Rep: CDH1-D	Gallus gallus (Chicken)	3.2e-30	1.8e-31	6.3e-20	1.4e-20	(NA)	[380]
400	asmbl_33	NO HITS				(NA)	(NA)	(NA)	(NA)	[114]
301	asmbl_649	UniRef100_A5ZQM1	Putative uncharacterized protein; n=1; Ruminococcus obeum ATCC 29174|Rep: Putative uncharacterized protein	Ruminococcus obeum ATCC 29174	1.3e-13	4.4e-50	1.4e-47	2.6e-49	(99.80 96.17)	[522]
290	asmbl_689	UniRef100_Q3BKI0	Putative uncharacterized protein; n=1; Magnetospirillum gryphiswaldense|Rep: Putative uncharacterized protein	Magnetospirillum gryphiswaldense	3.2e-18	(NA)	(NA)	(NA)	(NA)	[174]
260	asmbl_318	UniRef100_Q0PWU6	Ac1147-like protein; n=1; Diaphorina citri|Rep: Ac1147-like protein	Diaphorina citri (Asian citrus psyllid)	4.6e-09	(NA)	(NA)	(NA)	(NA)	[105]
221	asmbl_690	NO HITS				(NA)	(NA)	(NA)	(100.00 94.17)	[223]
199	asmbl_285	NO HITS				(NA)	(NA)	(NA)	(NA)	[204]
185	asmbl_34	NO HITS				(NA)	(NA)	(NA)	(NA)	[109]
177	asmbl_15	NO HITS				(NA)	(NA)	(NA)	(NA)	[112]
170	asmbl_425	NO HITS				1.9e-221	6.3e-224	4.5e-217	(100.00 99.94)	[1609]
167	asmbl_38	UniRef100_Q7RFQ2	Putative uncharacterized protein PY04653; n=1; Plasmodium yoelii yoelii|Rep: Putative uncharacterized protein PY04653	Plasmodium yoelii yoelii	3.5e-20	(NA)	(NA)	(NA)	(NA)	[110]
150	asmbl_647	UniRef100_Q3BKI0	Putative uncharacterized protein; n=1; Magnetospirillum gryphiswaldense|Rep: Putative uncharacterized protein	Magnetospirillum gryphiswaldense	8.1e-12	(NA)	(NA)	(NA)	(100.00 95.36)	[323]
149	asmbl_1	NO HITS				(NA)	(NA)	(NA)	(NA)	[108]
138	asmbl_661	UniRef100_UPI00005545B3	conserved hypothetical protein; n=1; Paracoccus denitrificans PD1222|Rep: conserved hypothetical protein	Paracoccus denitrificans PD1222	4.9e-29	3.6e-119	1.2e-119	2.1e-120	(NA)	[1041]
116	asmbl_334	UniRef100_A5C0J4	Putative uncharacterized protein; n=1; Vitis vinifera|Rep: Putative uncharacterized protein	Vitis vinifera (Grape)	5.2e-24	(NA)	7.6e-08	1e-08	(NA)	[212]
114	asmbl_742	NO HITS				8.6e-34	1.6e-33	1.4e-36	(100.00 98.58)	[1126]
114	asmbl_722	NO HITS				7.6e-39	8.6e-39	3.5e-38	(99.62 98.33)	[539]
105	asmbl_672	UniRef100_A4ZHB6	Orf100; n=1; Phytophthora sojae|Rep: Orf100	Phytophthora sojae	6.9e-07	(NA)	(NA)	(NA)	(100.00 100.00)	[1480]
103	asmbl_142	UniRef100_UPI00006A2900	UPI00006A2900 related cluster; n=1; Xenopus tropicalis|Rep: unknown	Xenopus tropicalis	3.9e-36	(NA)	(NA)	(NA)	(NA)	[217]
98	asmbl_681	UniRef100_Q2NJ05	Putative uncharacterized protein; n=1; Aster yellows witches'-broom phytoplasma AYWB|Rep: Putative uncharacterized protein	Aster yellows witches'-broom phytoplasma (strain AYWB)	1.6e-19	8.2e-58	2.4e-50	1.7e-68	(100.00 99.57)	[1387]
96	asmbl_295	UniRef100_UPI000023EB8D	hypothetical protein FG10941.1; n=1; Gibberella zeae PH-1|Rep: hypothetical protein FG10941.1	Gibberella zeae PH-1	1.7e-11	(NA)	8.4e-07	3.1e-06	(100.00 98.19)	[221]
94	asmbl_319	UniRef100_A3IEG4	Phosphoenolpyruvate carboxykinase; n=1; Bacillus sp. B14905|Rep: Phosphoenolpyruvate carboxykinase	Bacillus sp. B14905	1.5e-21	7.4e-09	4.5e-10	(NA)	(99.09 95.63)	[229]
90	asmbl_190	UniRef100_Q0WLP3	Putative uncharacterized protein; n=1; Arabidopsis thaliana|Rep: Putative uncharacterized protein	Arabidopsis thaliana (Mouse-ear cress)	5.3e-40	(NA)	(NA)	(NA)	(NA)	[149]
89	asmbl_776	NO HITS				(NA)	(NA)	(NA)	(99.36 96.30)	[162]
89	asmbl_61	NO HITS				(NA)	(NA)	(NA)	(NA)	[126]
87	asmbl_289	UniRef100_Q0R0E9	Polyubiquitin; n=1; Symbiodinium sp. C3|Rep: Polyubiquitin	Symbiodinium sp. C3	1.6e-72	2.3e-30	2.3e-31	5.8e-29	(NA)	[526]
84	asmbl_73	NO HITS				(NA)	7.2e-10	(NA)	(NA)	[114]
82	asmbl_738	UniRef100_A4S5Z2	Predicted protein; n=2; Ostreococcus|Rep: Predicted protein	Ostreococcus lucimarinus CCE9901	5.2e-81	4.6e-80	1.2e-80	3.3e-81	(99.68 99.89)	[926]
81	asmbl_239	UniRef100_Q5W7C9	Unknow protein; n=1; Oryza sativa (japonica cultivar-group)|Rep: Unknow protein	Oryza sativa subsp. japonica (Rice)	7e-23	(NA)	(NA)	(NA)	(98.06 98.73)	[157]
78	asmbl_786	UniRef100_Q96539	10 kDa chaperonin; n=2; core eudicotyledons|Rep: 10 kDa chaperonin	Brassica napus (Rape)	5.5e-06	8.3e-08	1.3e-07	1.4e-10	(NA)	[439]
77	asmbl_713	NO HITS				6e-94	4.2e-94	5e-94	(99.87 98.97)	[775]
76	asmbl_717	UniRef100_Q0ZNW4	Annexin; n=1; Saprolegnia monoica|Rep: Annexin	Saprolegnia monoica	9.6e-41	(NA)	(NA)	(NA)	(99.22 94.14)	[273]
76	asmbl_126	UniRef100_UPI00006A2900	UPI00006A2900 related cluster; n=1; Xenopus tropicalis|Rep: unknown	Xenopus tropicalis	2.9e-25	(NA)	(NA)	(NA)	(100.00 94.76)	[248]
75	asmbl_855	NO HITS				2.3e-168	3.9e-163	5.1e-168	(NA)	[1171]
74	asmbl_844	NO HITS				(NA)	1.2e-17	1.5e-17	(NA)	[232]
74	asmbl_144	UniRef100_Q95UT9	Elongation factor 1 alpha long form; n=1; Monosiga brevicollis|Rep: Elongation factor 1 alpha long form	Monosiga brevicollis	1.4e-117	(NA)	(NA)	(NA)	(NA)	[210]
73	asmbl_863	NO HITS				(NA)	(NA)	(NA)	(99.52 95.87)	[218]
73	asmbl_568	UniRef100_Q9T260	Ribosomal protein L14; n=1; Phytophthora infestans|Rep: Ribosomal protein L14	Phytophthora infestans (Potato late blight fungus)	1.6e-45	(NA)	(NA)	(NA)	(99.48 96.48)	[199]
73	asmbl_302	UniRef100_Q1SFI8	Ubiquitin; Ribosomal protein S27a; n=1; Medicago truncatula|Rep: Ubiquitin; Ribosomal protein S27a	Medicago truncatula (Barrel medic)	2.5e-49	1.2e-95	1.1e-95	2.1e-95	(99.76 94.05)	[874]
72	asmbl_135	NO HITS				(NA)	(NA)	(NA)	(NA)	[215]
71	asmbl_877	UniRef100_P27165	Calmodulin; n=2; Oomycetes|Rep: Calmodulin	Phytophthora infestans (Potato late blight fungus)	3.6e-73	2.1e-13	3.4e-12	5.3e-12	(NA)	[458]
71	asmbl_791	NO HITS				1.4e-87	6.7e-87	1.6e-88	(100.00 98.16)	[543]
