# Supplementary material for: Analysis of the Pythium ultimum transcriptome using Sanger and Pyrosequencing approaches
Source: BMC Genomics. 2008 Nov 15;9:542. doi: 10.1186/1471-2164-9-542 (PMC2612028; doi:10.1186/1471-2164-9-542)
Supplement: Additional file 5 — Top 50 largest assemblies from Sanger only sequence assembly. [file 1471-2164-9-542-S5.xls]

## Sheet: Additional_Data_File_5.txt
Additional Data File 5. Top 50 largest assemblies from Sanger only sequence assembly.
No. EST Component Reads	Identifier	UniRef100 Match	Annotation	UniRef Organism	E value	E value vs P. infestans proteome	E value vs P. ramorum proteome	E value vs P. sojae proteome	% ID, % Coverage vs P. ultimum Whole Genome Assemblies	Length (bp)
485	asmbl_3	UniRef100_Q7RED5	Putative uncharacterized protein PY05130Rep: Putative uncharacterized protein PY05130	Plasmodium yoelii yoelii	1.2e-43	(NA)	(NA)	(NA)	(NA)	[109]
237	asmbl_25	UniRef100_A1ZK29	Cell wall-associated hydrolaseRep: Cell wall-associated hydrolase	Microscilla marina ATCC 23134	5.7e-39	(NA)	(NA)	(NA)	(NA)	[105]
102	asmbl_11	UniRef100_UPI00006A2900	UPI00006A2900 related clusterRep: unknown	Xenopus tropicalis	1.9e-63	(NA)	(NA)	(NA)	(97.00 97.09)	[103]
72	asmbl_26	UniRef100_Q52VA3	NADH dehydrogenase subunit 6Rep: NADH dehydrogenase subunit 6	Phytophthora infestans (Potato late blight fungus)	1.8e-72	(NA)	(NA)	(NA)	(NA)	[134]
64	asmbl_27	NO HITS				(NA)	(NA)	(NA)	(NA)	[120]
62	asmbl_13	UniRef100_UPI000023EB8D	hypothetical protein FG10941.1Rep: hypothetical protein FG10941.1	Gibberella zeae PH-1	1.7e-11	(NA)	(NA)	(NA)	(NA)	[133]
46	asmbl_31	UniRef100_A4ZH84	Ribosomal protein S12Rep: Ribosomal protein S12	Phytophthora sojae	2.4e-53	(NA)	(NA)	(NA)	(NA)	[109]
42	asmbl_20	NO HITS				(NA)	(NA)	(NA)	(NA)	[106]
41	asmbl_32	UniRef100_Q9T260	Ribosomal protein L14Rep: Ribosomal protein L14	Phytophthora infestans (Potato late blight fungus)	1.6e-56	1.5e-17	6.4e-18	1.5e-16	(100.00 97.55)	[286]
33	asmbl_8	UniRef100_Q8H727	ADP/ATP translocaseRep: ADP/ATP translocase	Phytophthora infestans (Potato late blight fungus)	4.8e-142	(NA)	(NA)	(NA)	(NA)	[154]
33	asmbl_30	UniRef100_Q95UT9	Elongation factor 1 alpha long formRep: Elongation factor 1 alpha long form	Monosiga brevicollis	2.1e-116	(NA)	(NA)	(NA)	(NA)	[106]
31	asmbl_24	UniRef100_Q5W7C9	Unknow proteinRep: Unknow protein	Oryza sativa subsp. japonica (Rice)	7.4e-28	(NA)	(NA)	(NA)	(NA)	[152]
30	asmbl_29	NO HITS				(NA)	(NA)	(NA)	(99.62 98.15)	[271]
25	asmbl_37	NO HITS				(NA)	(NA)	(NA)	(NA)	[124]
25	asmbl_36	UniRef100_Q6PPA0	Kazal-like serine protease inhibitor PbraEPI2Rep: Kazal-like serine protease inhibitor PbraEPI2	Phytophthora brassicae	6.4e-28	2.6e-31	1.8e-18	5.9e-20	(NA)	[300]
22	asmbl_38	NO HITS				(NA)	(NA)	(NA)	(NA)	[110]
21	asmbl_33	UniRef100_Q9U5M1	PolyubiquitinRep: Polyubiquitin	Plasmodium falciparum	2.6e-118	(NA)	(NA)	(NA)	(NA)	[114]
20	asmbl_42	UniRef100_A4RQL7	H+-PPase family transporter: protonRep: H+-PPase family transporter: proton	Ostreococcus lucimarinus CCE9901	8.4e-184	(NA)	(NA)	(NA)	(NA)	[145]
20	asmbl_41	UniRef100_A3BI11	Putative uncharacterized proteinRep: Putative uncharacterized protein	Oryza sativa subsp. japonica (Rice)	2.8e-42	2.4e-26	1.9e-16	4.9e-25	(99.76 100.00)	[424]
20	asmbl_40	UniRef100_A4ZHC8	ATP synthase A chainRep: ATP synthase A chain	Phytophthora ramorum (Sudden oak death agent)	3.5e-91	(NA)	(NA)	(NA)	(NA)	[155]
20	asmbl_39	UniRef100_Q0Q5F2	Cation-transporting ATPaseRep: Cation-transporting ATPase	Phytophthora nicotianae (Buckeye rot agent)	5.8e-153	(NA)	(NA)	(NA)	(NA)	[191]
19	asmbl_43	UniRef100_Q01JK4	OSIGBa0097P08.1 proteinRep: OSIGBa0097P08.1 protein	Oryza sativa (Rice)	2.2e-42	1.2e-74	2.4e-82	1.4e-82	(100.00 100.00)	[754]
18	asmbl_45	UniRef100_A0EJ89	Glutamate decarboxylaseRep: Glutamate decarboxylase	Pinus pinaster (Maritime pine)	3.2e-136	(NA)	(NA)	(NA)	(100.00 98.43)	[127]
18	asmbl_44	UniRef100_Q9G4B7	Apocytochrome bRep: Apocytochrome b	Thraustochytrium aureum	8e-154	(NA)	(NA)	(NA)	(99.69 99.69)	[325]
16	asmbl_50	UniRef100_A4ZHF0	Ribosomal protein S3Rep: Ribosomal protein S3	Phytophthora ramorum (Sudden oak death agent)	2.2e-107	(NA)	(NA)	(NA)	(NA)	[118]
16	asmbl_49	UniRef100_UPI0000DA3B10	PREDICTED: hypothetical proteinRep: PREDICTED: hypothetical protein	Rattus norvegicus	5.7e-13	(NA)	(NA)	(NA)	(NA)	[137]
16	asmbl_47	NO HITS				(NA)	(NA)	(NA)	(100.00 100.00)	[482]
16	asmbl_46	NO HITS				9e-36	4.1e-32	2.2e-38	(NA)	[545]
15	asmbl_55	UniRef100_Q7SZA7	XlGSTS1-1 proteinRep: XlGSTS1-1 protein	Xenopus laevis (African clawed frog)	4.2e-24	(NA)	(NA)	(NA)	(NA)	[215]
15	asmbl_22	UniRef100_A5DB67	40S ribosomal protein S28Rep: 40S ribosomal protein S28	Pichia guilliermondii (Yeast) (Candida guilliermondii)	2.8e-18	(NA)	(NA)	(NA)	(NA)	[111]
14	asmbl_54	UniRef100_Q1WLZ2	40S ribosomal protein S3Rep: 40S ribosomal protein S3	Chlamydomonas incerta	1.2e-83	(NA)	(NA)	(NA)	(NA)	[535]
14	asmbl_48	UniRef100_O74687	1,3-beta-glucanosyltransferase gel1 precursorRep: 1,3-beta-glucanosyltransferase gel1 precursor	Aspergillus fumigatus (Sartorya fumigata)	2.2e-35	(NA)	(NA)	(NA)	(NA)	[120]
13	asmbl_63	UniRef100_P29766	60S ribosomal protein L8Rep: 60S ribosomal protein L8	Solanum lycopersicum (Tomato) (Lycopersicon esculentum)	7.9e-101	(NA)	(NA)	(NA)	(NA)	[142]
13	asmbl_59	UniRef100_Q5KFT4	Electron transporter, transferring electrons within CoQH2-cytochrome c reductase complex, putativeRep: Electron transporter, transferring electrons within CoQH2-cytochrome c reductase complex, putative	Cryptococcus neoformans (Filobasidiella neoformans)	8.1e-76	(NA)	3.9e-11	(NA)	(NA)	[263]
13	asmbl_58	UniRef100_Q764D2	Putative S-phase specific ribosomal protein cyc07Rep: Putative S-phase specific ribosomal protein cyc07	Lentinula edodes (Shiitake mushroom) (Lentinus edodes)	8.1e-60	7.4e-56	2.9e-46	2.4e-56	(NA)	[4471]
12	asmbl_61	NO HITS				(NA)	(NA)	(NA)	(NA)	[126]
12	asmbl_57	NO HITS				(NA)	4.5e-26	9.8e-27	(NA)	[281]
12	asmbl_56	NO HITS				(NA)	(NA)	(NA)	(NA)	[258]
12	asmbl_51	UniRef100_A4ZH86	NADH dehydrogenase subunit 2Rep: NADH dehydrogenase subunit 2	Phytophthora sojae	1.4e-101	2e-21	6.8e-20	1.3e-20	(99.90 100.00)	[1034]
12	asmbl_10	UniRef100_A4PWW2	60S ribosomal protein L36Rep: 60S ribosomal protein L36	Medicago truncatula (Barrel medic)	2.7e-20	(NA)	(NA)	(NA)	(100.00 91.09)	[101]
11	asmbl_76	UniRef100_Q4KTD4	Ribosomal protein S8Rep: Ribosomal protein S8	Suberites domuncula (Sponge)	1.8e-71	(NA)	(NA)	(NA)	(NA)	[169]
11	asmbl_74	NO HITS				(NA)	(NA)	(NA)	(NA)	[143]
11	asmbl_73	NO HITS				(NA)	7.2e-10	(NA)	(NA)	[114]
11	asmbl_65	NO HITS				(NA)	9.1e-06	(NA)	(100.00 94.51)	[237]
11	asmbl_64	NO HITS				(NA)	(NA)	(NA)	(NA)	[125]
11	asmbl_62	UniRef100_Q9SGC1	Probable phosphoglucomutase, cytoplasmic 2Rep: Probable phosphoglucomutase, cytoplasmic 2	Arabidopsis thaliana (Mouse-ear cress)	8.9e-125	(NA)	(NA)	(NA)	(100.00 96.69)	[121]
11	asmbl_17	NO HITS				(NA)	(NA)	(NA)	(NA)	[154]
10	asmbl_83	NO HITS				(NA)	(NA)	(NA)	(100.00 92.23)	[103]
10	asmbl_82	NO HITS				(NA)	(NA)	(NA)	(100.00 92.52)	[214]
10	asmbl_80	UniRef100_A4S5Z2	Predicted proteinRep: Predicted protein	Ostreococcus lucimarinus CCE9901	1.6e-56	(NA)	(NA)	(NA)	(NA)	[128]
