# Supplementary material for: Analysis of the Pythium ultimum transcriptome using Sanger and Pyrosequencing approaches
Source: BMC Genomics. 2008 Nov 15;9:542. doi: 10.1186/1471-2164-9-542 (PMC2612028; doi:10.1186/1471-2164-9-542)
Supplement: Additional file 7 — Assemblies with similarity to protease inhibitors and elicitins. [file 1471-2164-9-542-S7.xls]

## Sheet: Supplement_table1_454+GBEST.TOP
Additional Data File 7. Assemblies with similarity to protease inhibitors and elicitins.
Identifier	Best blastx hit	E value
similar to Kazal-like protease inhibitor
asmbl_5330	gb|AAP92779.1| hemocyte kazal-type proteinase inhibitor [Penaeus monodon]	1e-28
asmbl_1897	gb|AAP92779.1| hemocyte kazal-type proteinase inhibitor [Penaeus monodon]	8e-13
asmbl_6418	gb|AAT00504.1| Kazal-like serine protease inhibitor EPI5 [Phytophthora infestans]	2e-05
similar to Cystatin-like cysteine protease inhibitor; QxVxG motif conserved
PUNC283TV	gb|AAY21181.1| cystatin-like cysteine protease inhibitor EPIC1 [Phytophthora infestans]	6e-19
asmbl_2193	gb|AAY21185.1| cystatin-like cysteine protease inhibitor EPIC4 [Phytophthora infestans]	2e-05
403013_1173_2485	gb|AAY21185.1| cystatin-like cysteine protease inhibitor EPIC4 [Phytophthora infestans]	2e-06
similar to elicitin family protein
asmbl_1234	gi|81159433|gb|ABB55989.1| putative elicitin protein RAM6 [Phytophthora ramorum]	7e-32
382387_0617_3237	gi|81159433|gb|ABB55989.1| putative elicitin protein RAM6 [Phytophthora ramorum]	1e-20
asmbl_538	gi|170292245|pdb|2POS|A Chain A, Crystal Structure Of Sylvaticin, A New Secreted Protein From Pythium Sylvaticum	2e-34
asmbl_69	gi|170292245|pdb|2POS|A Chain A, Crystal Structure Of Sylvaticin, A New Secreted Protein From Pythium Sylvaticum	4e-37
asmbl_833	gi|170292245|pdb|2POS|A Chain A, Crystal Structure Of Sylvaticin, A New Secreted Protein From Pythium Sylvaticum	4e-33
asmbl_919	gi|81159521|gb|ABB56031.1| elicitin-like protein SOL8 [Phytophthora sojae]	1e-18
458852_1394_3094	gi|81159521|gb|ABB56031.1| elicitin-like protein SOL8 [Phytophthora sojae]	3e-16
asmbl_918	gi|81159453|gb|ABB55999.1| putative elicitin protein SOJ3X [Phytophthora sojae]	3e-09
asmbl_90	gi|170292245|pdb|2POS|A Chain A, Crystal Structure Of Sylvaticin, A New Secreted Protein From Pythium Sylvaticum	1e-26
206761_0180_0783	gi|81159409|gb|ABB55977.1| putative elicitin protein RAM1E [Phytophthora ramorum]	6e-10
272237_1352_1717	gi|170292245|pdb|2POS|A Chain A, Crystal Structure Of Sylvaticin, A New Secreted Protein From Pythium Sylvaticum	2e-25
asmbl_555	gi|170292245|pdb|2POS|A Chain A, Crystal Structure Of Sylvaticin, A New Secreted Protein From Pythium Sylvaticum	3e-21
PUNAK49TV	gi|81159377|gb|ABB55961.1| elicitin-like protein RAL2C [Phytophthora ramorum]	1e-10
