# Supplementary material for: Analysis of the Pythium ultimum transcriptome using Sanger and Pyrosequencing approaches
Source: BMC Genomics. 2008 Nov 15;9:542. doi: 10.1186/1471-2164-9-542 (PMC2612028; doi:10.1186/1471-2164-9-542)
Supplement: Additional file 8 — Chlamydomonasflagellar proteins identified in the hybrid EST assembly. [file 1471-2164-9-542-S8.xls]

## Sheet: pythium_chlamydomonas.hits.e5
Additional Data File 8. Chlamydomonas flagellar proteins identified in the hybrid EST assembly.
Matching Protein	Chlamydomonas reinhardtii protein accession	Pythium ultimum Hybrid EST Sequence	BLASTX E Value
variable flagellar number protein	AAD52203	asmbl_10418	6.8e-10
mastigoneme-like protein	AAM33652	asmbl_1620	1.4e-09
alpha tubulin-2	AAN87017	asmbl_1202	2.8e-138
microtubule-associated protein EB1	AAO62368	asmbl_2088	4.6e-09
long flagella protein LF4	AAO86688	asmbl_1628	1e-09
radial spoke protein 2	AAQ92371	387689_0986_1082	6.1e-07
variable flagellar number protein	AAQ95706	224567_0408_2168	1.4e-11
flagellar radial spoke nucleoside diphosphate kinase	AAS15573	306991_1831_1478	7.9e-06
katanin p80 subunit PF15p	AAT01224	asmbl_1039	4.7e-26
glycogen synthase kinase 3	AAT40314	asmbl_4879	2.9e-113
AGG2	AAZ22341	385800_0472_1084	7.1e-14
detergent resistant membrane protein-2	AAZ22342	asmbl_8269	6.8e-06
WD repeat protein	AAZ77789	asmbl_8485	4.2e-34
kinesin like calmodulin binding protein	ABF50981	asmbl_7282	7e-27
kinesin-like protein	CAA55326	240180_1037_1040	3.5e-10
Kinesin-like protein FLA10 (Protein KHP1)	P46869	asmbl_6374	5e-20
Flagellar WD repeat-containing protein Pf20	P93107	asmbl_4140	5.6e-20
Dynein beta chain, flagellar outer arm	Q39565	asmbl_7523	7.7e-06
Dynein gamma chain, flagellar outer arm	Q39575	432123_0471_2715	2.2e-12
Dynein 8 kDa light chain, flagellar outer arm	Q39580	asmbl_1094	6e-26
Intraflagellar transport protein 172	Q5DM57	360959_1222_3781	1.5e-10
Dynein-1-beta heavy chain, flagellar inner arm I1 complex (1-beta DHC) (Dynein-1, subspecies f)	Q9MBF8	283523_0070_2561	3.7e-15
Dynein-1-alpha heavy chain, flagellar inner arm I1 complex (1-alpha DHC) (Dynein-1, subspecies f)	Q9SMH3	091157_1849_3275	4.9e-22
flagellar ATPase, ras GTPase-like protein	XP_001689669	asmbl_8701	2.9e-10
flagellar associated protein	XP_001689724	322095_1028_0863	3.6e-07
outer dynein arm-docking complex subunit 3	XP_001689822	asmbl_9834	2.4e-08
flagellar associated protein	XP_001689839	396631_0642_3038	1.1e-10
glyceraldehyde-3-phosphate dehydrogenase	XP_001689871	asmbl_822	2.2e-67
ODA5-associated flagellar adenylate kinase	XP_001690042	asmbl_2548	1.5e-08
protein phosphatase 2C-like protein	XP_001690048	asmbl_8876	5e-09
flagellar associated protein	XP_001690131	asmbl_7146	3.3e-12
flagellar associated protein	XP_001690257	406790_0326_0700	3.6e-07
T-complex protein 1, gamma subunit	XP_001690337	asmbl_3800	7.8e-32
flagellar associated protein	XP_001690380	189786_1339_3748	3.7e-07
flagellar associated protein	XP_001690436	asmbl_2508	3.5e-12
flagellar associated protein	XP_001690461	asmbl_9004	3.8e-24
calcium-dependent protein kinase	XP_001690644	asmbl_1601	4.6e-51
plasma membrane calcium ATPase	XP_001690816	asmbl_4246	1.9e-36
flagellar associated protein	XP_001690930	206143_1785_0782	1.1e-12
flagellar associated protein	XP_001691040	asmbl_3001	2.1e-07
eukaryotic initiation factor 4A-like protein	XP_001691452	asmbl_1815	3.7e-129
small ARF-related GTPase	XP_001691481	asmbl_713	7.5e-83
calcium-dependent protein kinase 1	XP_001691570	asmbl_4139	1.1e-42
flagellar associated protein, tubulin tyrosine ligase-like protein	XP_001691616	185522_0104_1199	1.1e-11
acid phosphatase	XP_001691833	219622_1642_3238	2.5e-08
ran-like small GTPase	XP_001691878	asmbl_2216	2.5e-82
flagellar associated protein	XP_001691996	asmbl_4164	6.8e-09
flagellar associated protein	XP_001692151	asmbl_1448	5.3e-27
ARF-like GTPase	XP_001692252	227136_0273_0720	2.5e-20
elongation factor EF-3	XP_001692287	asmbl_758	6.5e-196
flagella associated importin alpha-like protein	XP_001692309	160458_0349_3929	9e-12
flagellar/basal body protein	XP_001692387	345647_1453_1445	5.2e-18
flagellar associated protein	XP_001692489	325155_0620_1764	5.3e-10
flagellar autonomy 2 NIMA family kinase	XP_001692604	PUNCB38TV	6.8e-20
dynein heavy chain 7	XP_001692695	097227_1445_0491	9.9e-15
flagellar associated protein	XP_001692711	017455_1193_1429	8.7e-08
flagellar outer dynein arm intermediate chain 1	XP_001692878	asmbl_7392	1.8e-07
flagellar associated protein	XP_001692970	304595_1782_3542	1.8e-17
flagellar associated protein, adenosine kinase-like protein	XP_001693336	asmbl_1461	2.2e-28
S-Adenosyl homocysteine hydrolase	XP_001693339	asmbl_472	1.1e-59
phototropin	XP_001693387	asmbl_5585	4.9e-33
flagellar associated protein	XP_001693603	PUNAI89TV	1.3e-10
eukaryotic initiation factor	XP_001693606	asmbl_2187	9.3e-101
peptidyl-prolyl cis-trans isomerase, FKBP-type	XP_001693615	asmbl_1575	4.1e-36
flagellar associated protein	XP_001693652	asmbl_1117	8.6e-10
flagellar associated protein, callose synthase-like protein	XP_001693763	asmbl_3707	7.1e-26
flagellar associated protein	XP_001693839	asmbl_4013	1.2e-08
formaldehyde dehydrogenase	XP_001693934	asmbl_3952	2.8e-69
kinesin-like protein	XP_001693959	456665_1719_0404	1.8e-07
ser/thr kinase	XP_001693999	asmbl_1540	1e-131
plus agglutinin protein	XP_001694284	asmbl_5211	2.3e-14
flagellar associated protein	XP_001694373	PUNAS88TV	4.7e-26
adenylate kinase 5	XP_001694374	asmbl_5918	2.3e-17
flagellar outer dynein arm light chain LC7	XP_001694381	379038_0973_4001	2e-11
glycine-rich RNA-binding protein	XP_001694459	asmbl_5624	2.7e-16
flagellar associated protein	XP_001694471	164710_1867_0396	1.4e-06
calmodulin binding calcium-transporting ATPase	XP_001694546	asmbl_3894	1.4e-21
dynein heavy chain 2	XP_001694660	asmbl_5256	1.3e-22
Tctex2-related light chain	XP_001694761	485544_0437_1474	9.5e-08
rab GDP dissociation inhibitor protein	XP_001694920	asmbl_2321	3e-29
flagellar associated protein C1a-32	XP_001694931	428260_0671_3564	9.2e-07
flagellar associated protein	XP_001695004	asmbl_9633	6.1e-07
small rab-related GTPase	XP_001695070	asmbl_4418	3.4e-26
flagellar associated protein	XP_001695122	asmbl_5604	1.3e-16
flagella membrane glycoprotein	XP_001695164	PUNCQ61TV	5.6e-06
ubiquitin-activating enzyme E1	XP_001695180	asmbl_6033	2.5e-21
flagellar associated protein	XP_001695260	asmbl_4779	1.6e-06
flagellar associated protein	XP_001695270	asmbl_9499	4.2e-06
subunit of chromatin modifying protein	XP_001695420	asmbl_5430	1.2e-13
flagellar/basal body protein	XP_001695652	PUNCQ35TV	2.2e-15
flagellar associated protein, protease inhibitor-like protein	XP_001695981	306543_1675_3878	1.6e-06
flagellar associated protein	XP_001696012	261702_0306_2998	1.9e-06
flagellar associated protein	XP_001696096	306411_0395_1562	8.3e-06
flagellar associated protein	XP_001696242	221738_0889_0995	1.7e-15
dynein heavy chain 3	XP_001696272	asmbl_7109	1.1e-10
flagellar associated protein	XP_001696503	asmbl_8765	1.5e-123
flagellar autotomy protein 1	XP_001696612	170470_1400_0691	1.2e-06
14-3-3 protein	XP_001696613	094713_1094_1275	1.7e-14
spermine synthase	XP_001696651	390397_0575_2635	4e-11
NADP-Malate dehydrogenase	XP_001696786	asmbl_1984	4.3e-24
flagellar outer dynein arm light chain 2	XP_001696871	133305_1751_3626	2.7e-07
small rab-related GTPase	XP_001696957	asmbl_1006	5.2e-42
protein phosphatase 2C catalytic subunit	XP_001696968	asmbl_2307	1.1e-32
flagellar associated protein, adenylate/guanylate kinase-like protein	XP_001697065	170519_1107_1733	3.8e-12
flagellar associated protein	XP_001697232	179236_1286_1734	4e-06
protein phosphatase 2A regulatory subunit	XP_001697300	asmbl_7572	1.2e-35
flagellar associated protein	XP_001697355	PUND213TV	2.1e-14
flagella associated protein	XP_001697403	PUNBH87TV	5.6e-09
T-complex protein, epsilon subunit	XP_001697528	asmbl_2359	1.4e-75
flagellar associated protein	XP_001697620	269345_1740_2876	7e-07
mitogen-activated protein kinase 7	XP_001697865	asmbl_3482	1.3e-41
cyclic nucleotide dependent protein kinase	XP_001697887	asmbl_8687	1.9e-19
mastigoneme-like flagellar protein	XP_001698164	asmbl_2782	1.6e-13
flagellar associated protein, nucleoside diphosphate kinase-like protein	XP_001698246	asmbl_2118	2.6e-50
flagellar associated protein	XP_001698509	asmbl_2072	2.5e-08
flagellar associated protein, quinone reductase-like protein	XP_001698550	asmbl_3013	3.7e-26
flagellar flavodoxin	XP_001698551	208134_0728_1023	8.2e-22
flagellar flavodoxin	XP_001698552	258799_1669_0857	3.6e-12
flagellar associated protein	XP_001698696	asmbl_4397	3.5e-09
flagellar associated protein	XP_001699034	asmbl_7548	6e-14
actin	XP_001699068	asmbl_803	5.1e-180
flagellar associated protein	XP_001699413	asmbl_8560	4.3e-09
flagellar associated protein	XP_001699472	PUNAX55TV	8.7e-09
centrin	XP_001699499	asmbl_5367	6.3e-31
transmembrane ATPase	XP_001699500	311823_1056_3803	8.7e-09
phosphoglycerate kinase	XP_001699523	asmbl_1077	5.3e-66
flagellar associated protein	XP_001699527	asmbl_2038	6.8e-66
flagella associated protein	XP_001699601	asmbl_2314	8.7e-27
flagellar associated protein	XP_001699616	PUNAW93TV	7e-22
flagellar associated protein	XP_001699643	371091_0432_3117	7.8e-08
2-cys peroxiredoxin	XP_001699660	asmbl_2704	1.3e-57
flagellar associated protein, transcriptional coactivator-like protein	XP_001699725	asmbl_649	3.2e-27
flagellar associated protein	XP_001699752	481145_0989_2767	1.7e-14
flagellar associated protein	XP_001699758	439468_0123_2229	2.2e-08
flagellar associated protein	XP_001699763	asmbl_4862	1.7e-69
eukaryotic initiation factor	XP_001699840	asmbl_1066	3.8e-40
flagellar/basal body protein, PACRG-like protein	XP_001699900	306675_0586_2286	7.4e-08
dynein heavy chain 4	XP_001699961	210105_1203_2497	7.8e-21
alpha-SNAP	XP_001700026	asmbl_1260	1.6e-48
basal body protein	XP_001700293	PUNB084TV	2.6e-12
peptidyl-prolyl cis-trans isomerase, cyclophilin-type	XP_001700372	asmbl_1010	1.7e-76
dynein heavy chain 9	XP_001700495	asmbl_4899	2.8e-16
flagellar inner arm dynein light chain p28	XP_001700527	285643_1774_2408	1.3e-21
dynein heavy chain 6	XP_001700741	asmbl_10396	1.5e-06
flagellar associated protein	XP_001700925	PUNBJ68TV	3.8e-12
flagellar/basal body protein	XP_001701007	PUNC338TV	8.8e-08
flagellar associated protein	XP_001701041	asmbl_341	4.8e-08
glutathione S-transferase	XP_001701095	asmbl_1279	3.4e-12
flagellar associated protein	XP_001701279	asmbl_10430	1.4e-25
heat shock protein 70A	XP_001701326	asmbl_425	7.5e-177
protein phosphatase 1	XP_001701579	asmbl_1180	4.7e-145
serine hydroxymethyltransferase 2	XP_001701593	asmbl_676	4.7e-42
kinesin-like protein	XP_001701617	asmbl_2426	2e-19
cGMP-dependent protein kinase	XP_001701644	asmbl_5311	9.6e-40
flagellar associated protein	XP_001702021	438142_0652_3960	7.8e-15
flagellar outer dynein arm heavy chain gamma	XP_001702026	490201_0170_3196	7.4e-07
flagellar inner arm dynein light chain Tctex1	XP_001702138	PUNBE85TV	2.4e-38
flagellar adenylate kinase	XP_001702290	asmbl_7746	5.2e-19
flagellar/basal body protein	XP_001702304	PUNCE87TV	1.3e-21
eukaryotic translation elongation factor 1 alpha 2	XP_001702347	asmbl_216	5.4e-128
14-3-3 protein	XP_001702812	asmbl_1298	1.5e-86
flagellar associated protein	XP_001702841	asmbl_4853	9.2e-30
cobalamin-independent methionine synthase	XP_001702934	asmbl_1197	7.2e-94
enolase	XP_001702971	asmbl_354	9.3e-53
NimA-related protein kinase 2	XP_001703131	asmbl_7047	3.8e-41
small rab-related GTPase	XP_001703135	asmbl_1267	2.4e-63
malate dehydrogenase	XP_001703167	asmbl_6698	5.6e-22
flagellar associated protein	XP_001703197	asmbl_10337	1.2e-09
elongation factor 2	XP_001703215	asmbl_801	1e-142
flagellar associated protein	XP_001703245	asmbl_10059	3.1e-11
flagellar associated protein, calmodulin-like protein	XP_001703260	asmbl_826	3.5e-46
flagellar associated protein	XP_001703541	asmbl_9172	3.6e-14
flagellar associated protein	XP_001703568	336494_1930_1984	4.2e-09
UDP-glucose dehydrogenase	XP_001703656	asmbl_4611	6.6e-23
flagellar associated protein	XP_001703774	318399_0030_2081	2.2e-10
flagellar associated protein	XP_001689971	432621_0315_0779	6e-06
flagellar associated protein, calcium-transporting ATPase	XP_001694877	asmbl_751	8.5e-36
