# Supplementary material for: Analysis of the Pythium ultimum transcriptome using Sanger and Pyrosequencing approaches
Source: BMC Genomics. 2008 Nov 15;9:542. doi: 10.1186/1471-2164-9-542 (PMC2612028; doi:10.1186/1471-2164-9-542)
Supplement: Additional file 9 — Simple Sequence Repeats identified in the hybrid assembly. [file 1471-2164-9-542-S9.xls]

## Sheet: Sheet1
Additional Data File 9. Simple Sequence Repeats identified in the hybrid assembly.
ID	SSR nr.	SSR type	SSR	Number Repeats	Start of SSR	End of SSR
asmbl_48	1	p1	(T)24	24	97	120
asmbl_147	1	p4	(AGGA)5	20	295	314
asmbl_152	1	p2	(AG)10	20	383	402
asmbl_162	1	p1	(A)21	21	173	193
asmbl_409	1	p2	(AG)18	36	414	449
asmbl_480	1	p2	(GA)10	20	24	43
asmbl_512	1	p1	(T)20	20	83	102
asmbl_519	1	p2	(GA)11	22	1031	1052
asmbl_587	1	p1	(A)20	20	125	144
asmbl_670	1	p1	(A)21	21	202	222
asmbl_814	1	p2	(CT)11	22	824	845
asmbl_824	1	p1	(A)21	21	172	192
asmbl_890	1	p2	(AT)10	20	874	893
asmbl_1146	1	p3	(GAA)7	21	483	503
asmbl_1147	1	p3	(CTT)7	21	688	708
asmbl_1283	1	p3	(CAG)8	24	449	472
asmbl_1571	1	p3	(GAA)7	21	173	193
asmbl_1665	1	p2	(AG)13	26	1140	1165
asmbl_1666	1	p2	(AG)11	22	250	271
asmbl_1926	1	p1	(T)21	21	194	214
asmbl_1958	1	p1	(A)21	21	474	494
asmbl_2076	1	p4	(CGTA)5	20	929	948
asmbl_2769	1	p3	(CAA)7	21	36	56
asmbl_2782	1	p6	(CACCAA)6	36	10	45
asmbl_2872	1	p2	(TC)10	20	74	93
asmbl_3035	1	p5	(TGGAA)5	25	44	68
asmbl_3036	1	p5	(ATTCC)6	30	106	135
asmbl_3209	1	p2	(CT)12	24	196	219
asmbl_3334	1	c	(A)20cgaaaanaaaaanaaanaaacgaacgaacgaacgacacgacgtacgtacgtacgtactacgtacgtcgt(TACG)5	109	299	407
asmbl_3425	1	p2	(AC)10	20	606	625
asmbl_3532	1	p5	(AAAAC)5	25	93	117
asmbl_3533	1	p5	(AAAAC)5	25	121	145
asmbl_3583	1	p3	(AAG)8	24	19	42
asmbl_3584	1	p3	(CTT)10	30	98	127
asmbl_3585	1	p3	(AAG)9	27	165	191
asmbl_3730	1	p4	(AAAG)9	36	335	370
asmbl_4028	1	p3	(CGA)7	21	20	40
asmbl_4029	1	p3	(CGA)7	21	278	298
asmbl_4030	1	p2	(GT)12	24	521	544
asmbl_4280	1	p1	(T)20	20	642	661
asmbl_4282	1	p3	(CGA)7	21	382	402
asmbl_4592	1	p3	(CGA)7	21	368	388
asmbl_4744	1	p2	(AG)11	22	555	576
asmbl_4759	1	p1	(A)20	20	868	887
asmbl_4977	1	p3	(CGT)17	51	85	135
asmbl_5180	1	c	(ATTCC)7attat(ATTCC)6	70	115	184
asmbl_5181	1	p5	(GGAAT)9	45	199	243
asmbl_5532	1	p2	(AG)11	22	146	167
asmbl_5533	1	p2	(AG)10	20	188	207
asmbl_5639	1	p2	(TC)10	20	487	506
asmbl_5693	1	p2	(TC)10	20	69	88
asmbl_5725	1	p1	(G)31	31	9	39
asmbl_6025	1	p2	(AG)11	22	229	250
asmbl_6119	1	p4	(CCAG)8	32	270	301
asmbl_6340	1	p2	(AG)26	52	494	545
asmbl_6516	1	p3	(GAT)9	27	86	112
asmbl_6577	1	p4	(AAAG)11	44	515	558
asmbl_6672	1	p4	(TATT)6	24	276	299
asmbl_6674	1	p2	(CT)10	20	1	20
asmbl_7707	1	p4	(ACAG)5	20	39	58
asmbl_8127	1	p3	(AAG)8	24	45	68
asmbl_8850	1	p3	(GAC)7	21	153	173
asmbl_9189	1	p3	(AGA)9	27	194	220
asmbl_9316	1	p3	(AAC)12	36	124	159
asmbl_9682	1	p5	(GTTTT)6	30	90	119
asmbl_9928	1	p3	(CAG)8	24	33	56
asmbl_10124	1	p2	(TG)10	20	34	53
003589_1251_1059_length=212_uaccno=EOJJ8YA01DB4VP	1	p5	(ATTCC)5	25	5	29
011620_0819_0702_length=164_uaccno=EOJJ8YA01B969S	1	p6	(AGGGAG)5	30	107	136
027985_0164_3674_length=136_uaccno=EOJJ8YA01AORFW	1	p3	(GTA)8	24	75	98
053453_1528_3235_length=280_uaccno=EOJJ8YA01D0H0L	1	p5	(TTTTG)5	25	107	131
058837_0809_0823_length=236_uaccno=EOJJ8YA01B9BRD	1	p2	(TC)13	26	120	145
071828_1810_2089_length=210_uaccno=EOJJ8YA01EO8D3	1	p5	(ATTCC)11	55	12	66
073972_0389_2177_length=187_uaccno=EOJJ8YA01A8HEB	1	p3	(TGC)7	21	69	89
077151_1564_3610_length=231_uaccno=EOJJ8YA01D3N20	1	p2	(AC)10	20	46	65
079108_0917_2306_length=260_uaccno=EOJJ8YA01CIT8K	1	p5	(TGGAA)5	25	18	42
079780_1577_3466_length=268_uaccno=EOJJ8YA01D4S14	1	p2	(AG)10	20	62	81
079993_1426_3761_length=209_uaccno=EOJJ8YA01DRJ1V	1	p1	(A)21	21	30	50
087379_1024_1593_length=202_uaccno=EOJJ8YA01CR7UZ	1	p4	(GTTG)6	24	57	80
092063_1629_0527_length=172_uaccno=EOJJ8YA01D9A4X	1	p2	(TC)10	20	112	131
099260_1387_2330_length=256_uaccno=EOJJ8YA01DN3OS	1	p3	(TCG)7	21	30	50
105393_0895_1123_length=205_uaccno=EOJJ8YA01CGVSL	1	p4	(TATC)13	52	18	69
122871_0650_2761_length=260_uaccno=EOJJ8YA01BVEQJ	1	c	(TCCAT)8tcctttccgttccgttccatcccattccattccattctattcgggtta(ATTCC)6	118	87	204
126697_0961_0975_length=186_uaccno=EOJJ8YA01CMN9T	1	p1	(T)21	21	136	156
129122_0434_3916_length=240_uaccno=EOJJ8YA01BCGYM	1	p4	(AGAC)5	20	109	128
130604_0874_2421_length=254_uaccno=EOJJ8YA01CE2FB	1	p4	(ACAG)5	20	69	88
131038_0849_1706_length=249_uaccno=EOJJ8YA01CCUU0	1	c	(GGAAT)6caacccgagtgcaatggaatggag(TGGAA)5	79	45	123
132277_1121_3589_length=256_uaccno=EOJJ8YA01C0RYV	1	c	(GTA)11gc(AGT)10	65	13	77
145842_1067_2570_length=305_uaccno=EOJJ8YA01CV0IK	1	p1	(A)21	21	28	48
146146_0479_2635_length=262_uaccno=EOJJ8YA01BGD61	1	p2	(AG)23	46	159	204
146889_1366_1523_length=240_uaccno=EOJJ8YA01DL8O1	1	p5	(GGAAT)5	25	45	69
146889_1366_1523_length=240_uaccno=EOJJ8YA01DL8O1	2	p5	(TGGAA)8	40	174	213
150097_1414_2156_length=275_uaccno=EOJJ8YA01DQGVY	1	p4	(TTGG)6	24	191	214
151628_1399_1895_length=255_uaccno=EOJJ8YA01DO491	1	p1	(A)20	20	86	105
164904_0328_3601_length=239_uaccno=EOJJ8YA01A25PF	1	p2	(GA)20	40	157	196
170387_1647_3739_length=268_uaccno=EOJJ8YA01EAYH5	1	p4	(TCTT)8	32	94	125
171302_0894_1503_length=295_uaccno=EOJJ8YA01CGSXD	1	p1	(A)20	20	41	60
174808_1821_1532_length=225_uaccno=EOJJ8YA01EP6P6	1	p5	(CATTC)6	30	73	102
178202_0769_0667_length=254_uaccno=EOJJ8YA01B5S7X	1	p2	(AG)16	32	181	212
180734_0914_1984_length=265_uaccno=EOJJ8YA01CIKIA	1	p2	(TC)10	20	161	180
186531_0115_1729_length=183_uaccno=EOJJ8YA01AKE2R	1	p2	(GA)12	24	62	85
188509_0737_2487_length=244_uaccno=EOJJ8YA01B21HL	1	p2	(GT)10	20	139	158
193255_0790_2771_length=209_uaccno=EOJJ8YA01B7O7P	1	p1	(T)26	26	39	64
214165_0438_0278_length=247_uaccno=EOJJ8YA01BCQSO	1	p4	(AGAT)5	20	123	142
231849_0480_2329_length=234_uaccno=EOJJ8YA01BGG4B	1	p2	(CA)11	22	85	106
241061_1536_2279_length=267_uaccno=EOJJ8YA01D06J9	1	p2	(CT)10	20	23	42
241260_0510_1781_length=238_uaccno=EOJJ8YA01BI3IF	1	p2	(CA)11	22	13	34
241561_1228_3402_length=236_uaccno=EOJJ8YA01C95ZW	1	p4	(AAAC)5	20	93	112
250241_1539_1896_length=290_uaccno=EOJJ8YA01D1FQY	1	p1	(G)31	31	193	223
253716_1209_3423_length=221_uaccno=EOJJ8YA01C8HYP	1	p5	(ATTCC)11	55	14	68
260345_1206_1447_length=254_uaccno=EOJJ8YA01C76YH	1	p2	(AG)11	22	131	152
263420_1590_2105_length=314_uaccno=EOJJ8YA01D5W3F	1	p1	(A)24	24	24	47
267308_0352_2784_length=310_uaccno=EOJJ8YA01A48XE	1	p1	(A)21	21	160	180
275018_0496_3080_length=334_uaccno=EOJJ8YA01BHV9M	1	p4	(TACG)5	20	267	286
287248_0220_1079_length=258_uaccno=EOJJ8YA01ATMFD	1	p2	(AG)11	22	188	209
295676_0742_1475_length=283_uaccno=EOJJ8YA01B3GID	1	p1	(A)20	20	54	73
302145_1330_1542_length=263_uaccno=EOJJ8YA01DI2XK	1	p5	(TCTTC)5	25	159	183
302377_0695_3276_length=282_uaccno=EOJJ8YA01BZDCU	1	p5	(TTTTG)5	25	162	186
306481_1241_0614_length=251_uaccno=EOJJ8YA01DA8XK	1	p1	(A)20	20	124	143
317584_1047_2358_length=242_uaccno=EOJJ8YA01CT844	1	p3	(CAG)7	21	85	105
319180_0666_4004_length=281_uaccno=EOJJ8YA01BWT9I	1	p1	(A)20	20	97	116
320294_0704_1644_length=276_uaccno=EOJJ8YA01BZ4JI	1	p1	(A)20	20	14	33
323673_1607_4012_length=147_uaccno=EOJJ8YA01D7GAM	1	p2	(CT)13	26	86	111
324754_0948_0778_length=242_uaccno=EOJJ8YA01CLI08	1	p3	(GCC)7	21	35	55
324996_1773_1280_length=245_uaccno=EOJJ8YA01ELYTU	1	p2	(GT)10	20	201	220
328641_1094_0690_length=255_uaccno=EOJJ8YA01CYCEC	1	c	(GTA)11gc(AGT)8	59	125	183
330615_1364_0651_length=330_uaccno=EOJJ8YA01DL1O9	1	p5	(TTTGT)8	40	223	262
338556_0567_2450_length=246_uaccno=EOJJ8YA01BN36C	1	p4	(CGTC)10	40	19	58
339858_1354_3490_length=226_uaccno=EOJJ8YA01DK8AC	1	p1	(A)21	21	92	112
344409_1485_0710_length=277_uaccno=EOJJ8YA01DWN50	1	p1	(A)22	22	99	120
348431_1597_2194_length=257_uaccno=EOJJ8YA01D6JAC	1	p3	(GAA)7	21	50	70
363005_0971_0814_length=213_uaccno=EOJJ8YA01CNJQ4	1	p2	(CA)10	20	124	143
364737_1479_1384_length=223_uaccno=EOJJ8YA01DV5P2	1	p3	(CAG)7	21	29	49
370537_1477_2241_length=286_uaccno=EOJJ8YA01DVZ2B	1	p1	(A)20	20	117	136
379540_1103_1743_length=234_uaccno=EOJJ8YA01CY5NL	1	p4	(TTGA)5	20	70	89
380402_1062_2541_length=245_uaccno=EOJJ8YA01CVKOV	1	p2	(TG)15	30	192	221
384459_1892_3158_length=282_uaccno=EOJJ8YA01EWGDK	1	p6	(TTTTGT)5	30	64	93
385196_1469_1767_length=286_uaccno=EOJJ8YA01DVAEX	1	p1	(A)20	20	63	82
386666_0988_1342_length=296_uaccno=EOJJ8YA01CO1V0	1	p1	(A)22	22	168	189
389192_1133_0581_length=253_uaccno=EOJJ8YA01C1RKN	1	p5	(ATTCC)8	40	20	59
389192_1133_0581_length=253_uaccno=EOJJ8YA01C1RKN	2	p5	(CATTC)8	40	174	213
397629_0189_3843_length=299_uaccno=EOJJ8YA01AQYK1	1	p1	(T)20	20	131	150
400144_1611_2085_length=330_uaccno=EOJJ8YA01D7RF7	1	p1	(A)20	20	165	184
408071_0991_2670_length=226_uaccno=EOJJ8YA01CPCD8	1	p1	(A)20	20	34	53
408867_0518_2003_length=227_uaccno=EOJJ8YA01BJSYT	1	c	(ATAG)7(GTAG)8(ATAG)15	120	15	134
412219_1412_1657_length=190_uaccno=EOJJ8YA01DP96J	1	c	(CTG)9(CTA)9	54	63	116
421738_0958_0856_length=266_uaccno=EOJJ8YA01CMEO6	1	p4	(CATT)6	24	196	219
424683_0758_0267_length=250_uaccno=EOJJ8YA01B4T49	1	p2	(GT)13	26	155	180
432941_1576_1339_length=291_uaccno=EOJJ8YA01D4N89	1	p1	(A)20	20	108	127
438635_1395_1614_length=245_uaccno=EOJJ8YA01DOSE4	1	p2	(GA)10	20	174	193
444966_1889_2926_length=313_uaccno=EOJJ8YA01EV6PS	1	p1	(T)22	22	88	109
445249_1644_0130_length=291_uaccno=EOJJ8YA01EAL8K	1	p1	(A)20	20	74	93
451368_0535_1606_length=206_uaccno=EOJJ8YA01BLAD0	1	p1	(A)20	20	81	100
459429_0331_0324_length=264_uaccno=EOJJ8YA01A3CNQ	1	p1	(A)20	20	43	62
463447_1237_1613_length=278_uaccno=EOJJ8YA01DAW17	1	p1	(A)20	20	73	92
475566_1038_3274_length=425_uaccno=EOJJ8YA01CTHEK	1	c	(T)21nttttttttttttttttttntttttttttttttttttta(T)22a(T)22ac(T)20	127	238	364
483985_0988_2806_length=314_uaccno=EOJJ8YA01CO20O	1	p1	(A)20	20	168	187
486789_0038_2334_length=267_uaccno=EOJJ8YA01ADN6O	1	p4	(TTTG)7	28	34	61
491233_0663_3369_length=264_uaccno=EOJJ8YA01BWKAJ	1	p2	(AG)10	20	175	194
495644_0851_3909_length=304_uaccno=EOJJ8YA01CC2VR	1	p1	(T)20	20	139	158
511224_0061_3639_length=237_uaccno=EOJJ8YA01AFPVT	1	p3	(CTG)7	21	175	195
PUND728TVC	1	c	(ATTCC)8aatcgaattg(ATTCC)6	80	25	104
PUNAK79TV	1	p2	(GA)15	30	170	199
PUNAS06TV	1	p4	(ATCC)5	20	20	39
PUNB917TV	1	p6	(GCGATG)6	36	525	560
PUNBL84TVB	1	p4	(AAAC)5	20	164	183
